# Supplementary material for: Rapid metagenomic identification of viral pathogens in clinical samples by real-time nanopore sequencing analysis
Source: Genome Med. 2015 Sep 29;7:99. doi: 10.1186/s13073-015-0220-9 (PMC4587849; doi:10.1186/s13073-015-0220-9)
Supplement: Additional file 1: Table S1. — Optimization of word count for MegaBLAST alignment to the NT reference database. (XLSX 12 kb) [file 13073_2015_220_MOESM1_ESM.xlsx]

## Sheet: Supplemental Table 1
Platform¶	Mode	Alignment algorithm	Word Size	Target virus	% of viral reads detectedΔ	Alignment time (min:sec)
racked server*	nt	BLASTn	11 (default)	CHIKV	100% (196 of 196)	08:44:00
racked server*	nt	MegaBLAST	28 (default)	CHIKV	19% (37 of 196)	00:23:00
racked server*	nt	MegaBLAST	24	CHIKV	51% (100 of 196)	00:29:00
racked server*	nt	MegaBLAST	20	CHIKV	68% (133 of 196)	00:36:00
racked server*	nt	MegaBLAST	16	CHIKV	85% (167 of 196)	00:58:00
racked server*	nt	MegaBLAST	15	CHIKV	87% (170 of 196)	01:12:00
racked server*	nt	MegaBLAST	14	CHIKV	90% (176 of 196)	02:01:00
racked server*	nt	MegaBLAST	13	CHIKV	90% (177 of 196)	04:01:00
racked server*	nt	MegaBLAST	12	CHIKV	91% (178 of 196)	05:58:00
racked server*	nt	MegaBLAST	11	CHIKV	91% (179 of 196)	08:32:00
racked server**	nt	BLASTn	11 (default)	EBOV	100% (98 of 98)	09:56:00
racked server**	nt	MegaBLAST	28 (default)	EBOV	44% (44 of 98)	00:47:00
racked server**	nt	MegaBLAST	24	EBOV	70% (69 of 98)	00:53:00
racked server**	nt	MegaBLAST	20	EBOV	99% (97 of 98)	01:36:00
racked server**	nt	MegaBLAST	16	EBOV	100% (98 of 98)	02:01:00
racked server**	nt	MegaBLAST	15	EBOV	100% (98 of 98)	02:54:00
racked server**	nt	MegaBLAST	14	EBOV	100% (98 of 98)	05:46:00
racked server**	nt	MegaBLAST	13	EBOV	100% (98 of 98)	07:19:00
racked server**	nt	MegaBLAST	12	EBOV	100% (98 of 98)	09:58:00
racked server**	nt	MegaBLAST	11	EBOV	100% (98 of 98)	09:56:00
¶4xAMD Opteron 6380 (2.5 GHz) CPU, 64 cores, 512 GB RAM, 24 TB 7200 rpm HD RAID0 storag
*8 simultaneous threads
**2 simultaneous threads
Δdefault BLASTn or MegaBLAST e-value cutoff of 10
Table S1. Optimization of word count for MegaBLAST alignment to the NCBI nt reference database
Table S2 - Word count optimization for MegaBLAST
