# Supplementary material for: Rapid metagenomic identification of viral pathogens in clinical samples by real-time nanopore sequencing analysis
Source: Genome Med. 2015 Sep 29;7:99. doi: 10.1186/s13073-015-0220-9 (PMC4587849; doi:10.1186/s13073-015-0220-9)
Supplement: Additional file 2: Table S2. — MetaPORE performance according to system configuration and alignment mode. (XLSX 18 kb) [file 13073_2015_220_MOESM2_ESM.xlsx]

## Sheet: Table 1
Exp / Sample	Flow Cell #	Run #	# of Active Pores	Run time (min)	Total reads	Pass reads	Fail reads	Pass / fail rate	Target Virus	# of aligned reads	Avg read length [range], bp	Avg read error rate*
Chik1	1	first run	345	137.55	19452	5139	14313	0.359044	CHIKV	556	455 [126-1,477]	20.6% (8-49%)
Ebola1	1	first run	105	1021.88	13090	1831	11259	0.162625	EBOV	41	358 [220-672]	22.0% (12-43%)
HepC1	2	first run	171	121.85	10305	729	9877	0.0738078	HCV	6	572 [318-792]	33.1% (24-46%)
HepC1	2	reload #1	293	191.683	26626	2155	25758	0.0836633	HCV
HepC1	2	reload #2	256	297.683	32212	1207	31289	0.0385759	HCV
HepC1	2	reload #3	214	156.4	14805	287	14275	0.0201051	HCV
Ebola2	3	first run	397	79.4833	28651	1537	27114	0.0566866	EBOV	593	456 [189-1,430]	22.3% (8-48%)
Ebola2	3	reload #1	426	222.483	95861	2899	92962	0.0311848	EBOV
Ebola2	3	reload #2	380	1091.37	166524	1539	164985	0.00932812	EBOV
Ebola2	3	reload #3	200	1356.57	44272	34	44238	0.00076857	EBOV
TOTAL					451798	17357	436070	0.0398032			452 [126-1,477]	24.3% (8-49%)
*based on average pairwise identity of aligned viral reads to the most closely matched reference sequence
Table 1. Flow cell run data. Abbreviations: Exp, experiment; CHIKV, chikungunya virus; EBOV, Ebola virus; HCV, hepatitis C virus

## Sheet: Supplemental Table 1
Platform¶	Mode	Alignment algorithm	Word Size	Target virus	% of viral reads detectedΔ	Alignment time (min:sec)
racked server*	nt	BLASTn	11 (default)	CHIKV	100% (196 of 196)	08:44:00
racked server*	nt	MegaBLAST	28 (default)	CHIKV	19% (37 of 196)	00:23:00
racked server*	nt	MegaBLAST	24	CHIKV	51% (100 of 196)	00:29:00
racked server*	nt	MegaBLAST	20	CHIKV	68% (133 of 196)	00:36:00
racked server*	nt	MegaBLAST	16	CHIKV	85% (167 of 196)	00:58:00
racked server*	nt	MegaBLAST	15	CHIKV	87% (170 of 196)	01:12:00
racked server*	nt	MegaBLAST	14	CHIKV	90% (176 of 196)	02:01:00
racked server*	nt	MegaBLAST	13	CHIKV	90% (177 of 196)	04:01:00
racked server*	nt	MegaBLAST	12	CHIKV	91% (178 of 196)	05:58:00
racked server*	nt	MegaBLAST	11	CHIKV	91% (179 of 196)	08:32:00
racked server**	nt	BLASTn	11 (default)	EBOV	100% (98 of 98)	09:56:00
racked server**	nt	MegaBLAST	28 (default)	EBOV	44% (44 of 98)	00:47:00
racked server**	nt	MegaBLAST	24	EBOV	70% (69 of 98)	00:53:00
racked server**	nt	MegaBLAST	20	EBOV	99% (97 of 98)	01:36:00
racked server**	nt	MegaBLAST	16	EBOV	100% (98 of 98)	02:01:00
racked server**	nt	MegaBLAST	15	EBOV	100% (98 of 98)	02:54:00
racked server**	nt	MegaBLAST	14	EBOV	100% (98 of 98)	05:46:00
racked server**	nt	MegaBLAST	13	EBOV	100% (98 of 98)	07:19:00
racked server**	nt	MegaBLAST	12	EBOV	100% (98 of 98)	09:58:00
racked server**	nt	MegaBLAST	11	EBOV	100% (98 of 98)	09:56:00
¶4xAMD Opteron 6380 (2.5 GHz) CPU, 64 cores, 512 GB RAM, 24 TB 7200 rpm HD RAID0 storag
*8 simultaneous threads
**2 simultaneous threads
Δdefault BLASTn or MegaBLAST e-value cutoff of 10
Table S1. Optimization of word count for MegaBLAST alignment to the NCBI nt reference database
Table S2 - Word count optimization for MegaBLAST

## Sheet: Supplemental Table 2
MetaPORE Parameters				Average Processing Times Per Batch (200 FAST5 files)¶						Sensitivity
Platform	Mode	Alignment algorithm	Word Size	Read Extraction (h:min:sec)	Pre-processing (h:min:sec)	Human Subtraction (h:min:sec)	Alignment to viral database (h:min:sec)Δ	Alignment to NT database (h:min:sec)Δ	Total time (h:min:sec)	% of EBOV reads detected
racked server*	nt	BLASTn	11 (default)	00:01:38	00:00:09	00:00:47		00:06:38	00:09:12	99% (98 of 99)
racked server*	nt	MegaBLAST	28 (default)	00:01:06	00:00:05	00:00:24		00:00:17	00:01:52	44% (44 of 99)
racked server*	nt	MegaBLAST	16	00:00:53	00:00:06	00:00:34		00:00:42	00:02:15	93% (92 of 99)
racked server*	viral	BLASTn	11 (default)	00:00:57	00:00:05	00:00:25	0:00:07	0:00:14§	00:01:48	99% (98 of 99)
laptop**	nt	BLASTn	11 (default)	00:01:43	00:00:02	00:06:41		00:58:20	01:06:46	99% (98 of 99)
laptop**	nt	MegaBLAST	28 (default)	00:01:50	00:00:02	00:05:46		00:02:18	00:09:56	44% (44 of 99)
laptop**	nt	MegaBLAST	16	00:01:26	00:00:02	00:06:08		00:07:04	00:14:40	93% (92 of 99)
laptop**	viral	BLASTn	11 (default)	00:01:27	00:00:02	00:06:08	0:01:25	0:02:13§	00:11:15	99% (98 of 99)
¶processing times represent comparative average times to process a full batch of 200 FAST5 files and are not indicative of real-time MetaPORE performance
*4xAMD Opteron 6380 (2.5 GHz) CPU, 64 cores, 512 GB RAM, 8x1 TB SSD RAID0 storage, 16 simultaneous threads per batch
**Intel Core i7-4800MQ (2.7 GHz), 4 cores, 32 GB RAM, 1 TB SSD storage, 2 simultaneous threads per batch
ΔBLASTn or MegaBLAST e-value cutoff of 10-5
§alignment of identified viral reads from the previous step only
Table S2. MetaPORE performance according to computer system and alignment mode
