# Supplementary material for: Rapid metagenomic identification of viral pathogens in clinical samples by real-time nanopore sequencing analysis
Source: Genome Med. 2015 Sep 29;7:99. doi: 10.1186/s13073-015-0220-9 (PMC4587849; doi:10.1186/s13073-015-0220-9)
Supplement: Additional file 4: Table S3. — Taxonomic classification of non-human nanopore reads identified using MetaPORE. (XLSX 117 kb) [file 13073_2015_220_MOESM4_ESM.xlsx]

## Sheet: Chik
Chik1-minion		Chik1-MiSeq
556 Chikungunya virus		7626 Chikungunya virus
7 Enterobacteria phage HK630		34 Mus musculus
5 Danio rerio		32 Cyprinus carpio
5 Cloning vector lambdaS2775		7 uncultured prokaryote
4 Mus musculus		7 M13HT HaloTag-displaying helper phage
4 Enterobacteria phage lambda		7 Danio rerio
4 Enterobacteria phage HK629		6 Spirometra erinaceieuropaei
4 Cyprinus carpio		5 Equus caballus
3 Rattus norvegicus		4 Pan troglodytes
3 Escherichia coli		4 Heligmosomoides polygyrus
2 Trichobilharzia regenti		4 Enterobius vermicularis
2 Oryza sativa		4 Angiostrongylus cantonensis
2 Monosiga brevicollis		3 Rattus norvegicus
1 Xanthomonas oryzae		2 Soboliphyme baturini
1 Wuchereria bancrofti		2 Salmo salar
1 Stenotrophomonas maltophilia		2 Psychrobacter sp. PRwf-1
1 Spirometra erinaceieuropaei		2 Propionibacterium acnes
1 Solanum pennellii		2 Nippostrongylus brasiliensis
1 Pygathrix nigripes		2 Haemonchus placei
1 Puma concolor		2 Angiostrongylus costaricensis
1 Populus nigra		1 Variovorax paradoxus
1 Phaethon lepturus		1 uncultured bacterium
1 Petromyzon marinus		1 Tupaia belangeri
1 Pan troglodytes		1 Tarenaya hassleriana
1 Lysinibacillus varians		1 Strongylus vulgaris
1 Lethenteron camtschaticum		1 Streptococcus salivarius
1 Kurtus gulliveri		1 Stegastes partitus
1 Heligmosomoides polygyrus		1 Sciaenops ocellatus
1 Equus caballus		1 Schistocephalus solidus
1 Desmalopex leucopterus		1 Pseudoalteromonas haloplanktis
1 Cloning vector TLF97-3		1 Protopolystoma xenopodis
1 Brugia pahangi		1 Plecoglossus altivelis
1 Brachyspira intermedia		1 Paracoccus aminophilus
1 Bos taurus		1 Macrobrachium rosenbergii
1 Bibersteinia trehalosi		1 Macaca mulatta
1 Bellamya aeruginosa		1 Lactuca sativa
		1 Herbaspirillum sp. GT 3-03
		1 Herbaspirillum seropedicae
		1 Hammondia hammondi
		1 Fasciola hepatica
		1 Escherichia coli
		1 Erythrura gouldiae
		1 Didelphis virginiana
		1 Crassostrea corteziensis
		1 Cotinus coggygria
		1 Botrytis cinerea
		1 Bibersteinia trehalosi
		1 Bellamya aeruginosa
		1 Azumapecten farreri
		1 Aspergillus oryzae
		1 Ascaris lumbricoides
		1 Aplysia californica

## Sheet: Ebola1
Ebola1-minion				Ebola1-MiSeq
41 Zaire ebolavirus				763 Zaire ebolavirus
12 M13HT HaloTag-displaying helper phage				611 M13HT HaloTag-displaying helper phage
7 Chikungunya virus				147 uncultured bacterium
6 uncultured eukaryote				141 Enterobius vermicularis
6 uncultured bacterium				136 Herbaspirillum seropedicae
6 Mus musculus				98 Propionibacterium acnes
5 Variovorax paradoxus				80 Escherichia coli
5 Propionibacterium acnes				77 synthetic construct
5 Origami vector p8100				67 Variovorax paradoxus
4 Herbaspirillum seropedicae				42 Enterobacteria phage M13
4 Escherichia coli				40 Pinus taeda
3 Sus scrofa				21 Variovorax sp. MsC-11-4CB3-02
3 Enterobacteria phage M13				21 Corynebacterium casei
3 Cyprinus carpio				20 Yersinia phage phiA1122
2 synthetic construct				20 Origami vector p8100
2 Solanum pennellii				20 Corynebacterium aurimucosum
2 Rattus norvegicus				16 Lactococcus lactis
2 Pinus taeda				15 Burkholderia cepacia
2 Enterobius vermicularis				14 Streptococcus pneumoniae
2 Danio rerio				13 Enterobacteria phage T7
2 Corynebacterium diphtheriae				10 Collimonas arenae
2 Cloning vector lambdaS2775				10 Burkholderia ambifaria
2 Bos taurus				9 uncultured beta proteobacterium
1 Zenopsis nebulosus				9 uncultured bacterium 183_29_M04
1 Zelanion sp. GG-2000				8 Mus musculus
1 Zea mays				8 Acinetobacter baumannii
1 Yersinia pseudotuberculosis				7 Macaca mulatta
1 Utharomyces epallocaulus				7 Duganella sp. MsC-09-1CB3-02
1 unidentified cloning vector				7 Burkholderia cenocepacia
1 uncultured Urochordata				7 Brugia timori
1 uncultured soil bacterium				6 Variovorax sp. THG-SQL3
1 uncultured rumen protozoa				6 Streptococcus dentisani
1 uncultured Moraxella sp.				6 Singulisphaera acidiphila
1 uncultured Herbaspirillum sp.				6 Malassezia globosa
1 uncultured Comamonadaceae bacterium				6 Herbaspirillum sp. SR 3-01
1 Triticum aestivum				6 Comamonas testosteroni
1 Trichosurus vulpecula				5 uncultured Ralstonia sp.
1 Symbiodinium sp. CCMA192				5 Stenotrophomonas maltophilia
1 Streptococcus sp. VT 162				5 Delftia sp. Cs1-4
1 Streptococcus pseudopneumoniae				5 Cupriavidus metallidurans
1 Streptococcus pneumoniae				5 Burkholderia multivorans
1 Steinernema sp. Lennon 2				5 Burkholderia lata
1 Staphylococcus epidermidis				5 Bacillus sp. X1(2014)
1 Seison nebaliae				5 Albugo laibachii
1 Scyllarides nodifer				4 uncultured Propionibacterium sp.
1 Schistosoma mattheei				4 uncultured gamma proteobacterium
1 Schistocephalus solidus				4 uncultured bacterium HF0500_24B12
1 Salmo trutta				4 Triticum aestivum
1 Rhabdosargus sarba				4 Sus scrofa
1 Rana boylii				4 Streptococcus sp. VT 162
1 Pseudomonas putida				4 Streptococcus intermedius
1 Pseudobiotus kathmanae				4 Staphylococcus epidermidis
1 Prymnesium sp. MACC 15				4 Pseudomonas sp. TKP
1 Protopterus aethiopicus				4 Pedobacter heparinus
1 Protomyces lactucaedebilis				4 Corynebacterium diphtheriae
1 Protomagalhaensia wolfi				4 Burkholderia pseudomallei
1 Pododesmus macrochisma				4 Aeromonas hydrophila
1 Plasmodium yoelii				3 uncultured Readeriella
1 Plasmodium vivax				3 uncultured organism
1 Plasmodium inui				3 Streptococcus pseudopneumoniae
1 Plasmodium cf. vivax FP-2013				3 Streptococcus mitis
1 Phagemid vector pAYE				3 Staphylococcus hyicus
1 Pelagobia cf. longicirrata OK-2012				3 Serratia liquefaciens
1 Passalora zambiae				3 Rothia dentocariosa
1 Parreysia corrugata				3 Rhodopseudomonas palustris
1 Panus conchatus				3 Pseudomonas fluorescens
1 Pan troglodytes				3 Pseudomonas aeruginosa
1 Oryctolagus cuniculus				3 Polaromonas sp. JS666
1 Ompok pabda				3 Pandoraea pulmonicola
1 Niastella koreensis				3 Nocardia nova
1 Neosciomyza luteipennis				3 Nocardia cyriacigeorgica
1 Neophonus bruchi				3 Mycobacterium kansasii
1 Myxine glutinosa				3 Leuconostoc pseudomesenteroides
1 Musculista senhousia				3 Enterobacter cloacae
1 Muridae environmental sample				3 Ensifer adhaerens
1 Molgula manhattensis				3 Danio rerio
1 Mallomonas punctifera				3 Anisakis simplex
1 Macvicaria obovata				3 Aeromonas media
1 Macaca nemestrina				2 uncultured soil bacterium
1 Lactococcus lactis				2 uncultured Planctomycetia bacterium
1 Laboissierea sculpturata				2 uncultured microorganism
1 Hymedesmia paupertas				2 uncultured Delftia sp.
1 Hydrolagus colliei				2 uncultured Burkholderia sp.
1 Heterorhabditis indica				2 uncultured bacterium ctg7180000001448
1 Halosydna brevisetosa				2 uncultured bacterium ctg7180000000987
1 Gorgonomyces haynaldii				2 uncultured bacterium AD84-H10
1 genus--Thymallus				2 uncultured bacterium 164
1 Gemella sanguinis				2 uncultured Acinetobacter sp.
1 Eurotiomycetes sp. genotype 44				2 Thauera sp. MZ1T
1 Eudiaptomus environmental sample				2 Streptomyces sp. S1
1 Enterobacteria phage T7				2 Streptococcus sp. I-G2
1 Enterobacteria phage Sf101				2 Streptococcus anginosus
1 Enterobacteria phage lambda				2 Sphingomonas taxi
1 Enterobacteria phage HK630				2 Sphingomonas sp. MM-1
1 Enterobacteria phage f1				2 Sphingobium sp. SYK-6
1 Ehrlichia ruminantium				2 Setaria italica
1 Dictyostelium discoideum				2 [Ruminococcus] obeum
1 Cryptosporidium parvum				2 Ruminococcus bromii
1 Crocodylus porosus				2 Rubrivivax gelatinosus
1 Crinia nimbus				2 Riemerella anatipestifer
1 Cotesia congregata bracovirus				2 Rhodococcus sp. SA11-01
1 Corynebacterium terpenotabidum				2 Rhodococcus opacus
1 Corallococcus coralloides				2 Ramlibacter tataouinensis
1 Coptotermes formosanus				2 Ralstonia sp. enrichment culture
1 Clutia pulchella				2 Ralstonia solanacearum
1 Cloning vector TLF97-3				2 Pseudomonas sp. AgA28.2
1 Cloning vector lambda EMBL3				2 Pseudomonas pseudoalcaligenes
1 Callorhinchus milii				2 Pseudomonas mendocina
1 Caenorhabditis remanei				2 Pseudomonas balearica
1 Burkholderia thailandensis				2 Propionibacterium freudenreichii
1 Burkholderia sp. MMD37				2 Prevotella melaninogenica
1 Burkholderia pseudomallei				2 Phycisphaera mikurensis
1 Burkholderia lata				2 Pantholops hodgsonii
1 Burkholderia cepacia				2 Ochrobactrum anthropi
1 Botrytis cinerea				2 Novosphingobium pentaromativorans
1 bacterium 44(2010)				2 Niabella soli
1 Astyanax mexicanus				2 Myxococcus fulvus
1 Argulus japonicus				2 Mycobacterium avium
1 Albugo laibachii				2 Micrococcus luteus
1 Actinosynnema mirum				2 Malassezia sympodialis
1 Acinetobacter sp. Ooi24				2 Kutzneria albida
				2 Kocuria rhizophila
				2 Janthinobacterium agaricidamnosum
				2 Intrasporangium calvum
				2 Herbaspirillum sp. GT 3-03
				2 Herbaspirillum huttiense
				2 Heligmosomoides polygyrus
				2 Haemonchus placei
				2 Geitlerinema sp. PCC 7407
				2 Gallus gallus
				2 Frankia alni
				2 Dermacoccus nishinomiyaensis
				2 Delftia acidovorans
				2 Cyprinus carpio
				2 Corynebacterium sp. ATCC 6931
				2 Corynebacterium kroppenstedtii
				2 Corynebacterium humireducens
				2 Corynebacterium doosanense
				2 Coprococcus catus
				2 Conexibacter woesei
				2 Collimonas fungivorans
				2 Cloning vector pMESy4
				2 Chryseobacterium sp. StRB126
				2 Candidatus Solibacter usitatus
				2 Brachybacterium faecium
				2 Botrytis cinerea
				2 Bacillus subtilis
				2 Bacillus megaterium
				2 Arthrobacter phenanthrenivorans
				2 Alicycliphilus denitrificans
				2 Acinetobacter sp. ADP1
				2 Achromobacter xylosoxidans
				1 Zunongwangia profunda
				1 Xanthomonas fragariae
				1 Weissella cibaria
				1 Waddlia chondrophila
				1 Verrucosispora maris
				1 Verminephrobacter eiseniae
				1 Variovorax sp. LRD9
				1 Variovorax sp. lig25
				1 Variovorax sp. GGC-P10B
				1 Ursus maritimus
				1 Undibacterium sp. MsC-14-4CH2-11
				1 uncultured Variovorax sp.
				1 uncultured Thiobacillus sp.
				1 uncultured Staphylococcus sp.
				1 uncultured Sporichthyaceae bacterium
				1 uncultured Sordariomycetes
				1 uncultured Solirubrobacter sp.
				1 uncultured rumen bacterium
				1 uncultured proteobacterium
				1 uncultured prokaryote
				1 uncultured planctomycete
				1 uncultured Oxalobacteraceae bacterium
				1 uncultured marine bacterium
				1 uncultured Gloeophyllum
				1 uncultured gamma proteobacterium HF0130_25M15
				1 uncultured gamma proteobacterium EB000_37F04
				1 uncultured Fibroporia
				1 uncultured eukaryote
				1 uncultured Enterococcus sp.
				1 uncultured Corynebacterium sp.
				1 uncultured Comamonadaceae bacterium
				1 uncultured Caulobacterales bacterium
				1 uncultured Bacteroidetes bacterium 'SBI2-18 P41A3'
				1 uncultured bacterium ctg7180000000909
				1 uncultured alpha proteobacterium
				1 uncultured Actinomycetales bacterium
				1 uncultured Acidovorax sp.
				1 uncultured Acidobacteriaceae bacterium
				1 uncultured Acidobacteria bacterium
				1 Tupaia belangeri
				1 Tropheryma whipplei
				1 Transposon delivery vector pKUT-Tn5-Cm
				1 Strongylus vulgaris
				1 Streptomyces violaceusniger
				1 Streptomyces sp. 769
				1 Streptomyces cattleya
				1 Streptococcus sp. M434
				1 Streptococcus sp. I-P16
				1 Streptococcus constellatus
				1 Staphylococcus xylosus
				1 Staphylococcus haemolyticus
				1 Staphylococcus aureus
				1 Sporisorium reilianum
				1 Sphingopyxis sp. Kp5.2
				1 Sphingobium chlorophenolicum
				1 Sphingobacterium sp. ML3W
				1 Sphingobacterium sp. HP455
				1 Sorangium cellulosum
				1 Solitalea canadensis
				1 Simiduia agarivorans
				1 Serratia fonticola
				1 Serendipita herbamans
				1 Segonzacia mesatlantica
				1 Salmo salar
				1 Rothia sp. B18
				1 Rhodothermus marinus
				1 Rhodospirillum centenum
				1 Rhodopirellula baltica
				1 Rhodococcus sp. S23
				1 Rhodococcus hoagii
				1 Rhodococcus erythropolis
				1 Rhodobacter capsulatus
				1 Rhodanobacter denitrificans
				1 Rhizobium etli
				1 Rhizobiales bacterium ltg4
				1 Raoultella ornithinolytica
				1 Ralstonia pickettii
				1 Pyrenophora tritici-repentis
				1 Psychrobacter sp. G
				1 Pseudomonas stutzeri
				1 Pseudomonas sp. WCS374
				1 Pseudomonas sp. UW4
				1 Pseudomonas sp. MsC-01-4CH2-02
				1 Pseudomonas sp. GR 7-08
				1 Pseudomonas simiae
				1 Pseudomonas putida
				1 Pseudomonas cremoricolorata
				1 Pseudomonas chlororaphis
				1 Propionibacterium sp. feline oral taxon 326
				1 Propionibacterium avidum
				1 Prevotella dentalis
				1 Polyorchis penicillatus
				1 Polaromonas sp. MsC-08-1CB1-02
				1 Plasmodium inui
				1 planctomycete str. 670
				1 Planctomyces limnophilus
				1 Pirellula staleyi
				1 Pinus hwangshanensis
				1 Pimelobacter simplex
				1 Phaseolus vulgaris
				1 Penicillium ochrosalmoneum
				1 Penaeus monodon
				1 Patulibacter sp. R16
				1 Parvibaculum lavamentivorans
				1 Parastrongyloides trichosuri
				1 Paracoccus aminophilus
				1 Papio anubis
				1 Pan troglodytes
				1 Oligotropha carboxidovorans
				1 Nonlabens marinus
				1 Nocardioides sp. JS614
				1 Nitrobacter hamburgensis
				1 Nippostrongylus brasiliensis
				1 Niastella koreensis
				1 Nectria haematococca
				1 Natronomonas moolapensis
				1 Mycobacterium yongonense
				1 Mycobacterium smegmatis
				1 Mucoromycotina sp. H3-e
				1 Mrakia curviuscula
				1 Moraxella osloensis
				1 Moraxella bovis
				1 Moraxella atlantae
				1 Mobiluncus curtisii
				1 Microbacterium sp. 1-9
				1 Methylomonas methanica
				1 Methylomicrobium alcaliphilum
				1 Methyloceanibacter caenitepidi
				1 Methylobacterium populi
				1 Methylobacillus flagellatus
				1 Methylibium petroleiphilum
				1 Mesorhizobium huakuii
				1 Mesorhizobium australicum
				1 Marinobacter salarius
				1 Mannheimia haemolytica
				1 Malassezia furfur
				1 Macrobrachium rosenbergii
				1 Lysinibacillus varians
				1 Leuconostoc mesenteroides
				1 Leuconostoc gelidum
				1 Leuconostoc gasicomitatum
				1 Leptothrix cholodnii
				1 Leptosphaeria biglobosa
				1 Lactuca sativa
				1 Lactobacillus delbrueckii
				1 Lactobacillus crispatus
				1 Kytococcus sedentarius
				1 Ignavibacterium album
				1 Hyphomicrobium denitrificans
				1 Herbaspirillum sp. BV20
				1 Haliscomenobacter hydrossis
				1 Halalkalicoccus jeotgali
				1 Haemophilus parainfluenzae
				1 Gordonia bronchialis
				1 genus--Wolbachia
				1 Gemmata sp. Wa1-1
				1 Fusobacterium nucleatum
				1 Fusarium fujikuroi
				1 Formosa agariphila
				1 Fluviicola taffensis
				1 Flavobacterium psychrophilum
				1 Flavobacterium johnsoniae
				1 Flavobacterium indicum
				1 Flavobacterium columnare
				1 Flavobacteriaceae bacterium 3519-10
				1 Faecalibacterium prausnitzii
				1 Expression vector pSPOM
				1 Exiguobacterium sp. m030608c
				1 Escherichia phage CICC 80001
				1 Enterobacteria phage T1
				1 Elizabethkingia anophelis
				1 Elaeophora elaphi
				1 Diphyllobothrium latum
				1 denitrifying Fe<II>-oxidizing bacterium
				1 Cyphellophora europaea
				1 Cupriavidus taiwanensis
				1 Cupriavidus sp. GT 4-03
				1 Cupriavidus necator
				1 Cronobacter turicensis
				1 Corynebacterium ureicelerivorans
				1 Corynebacterium urealyticum
				1 Corynebacterium resistens
				1 Corynebacterium pseudotuberculosis
				1 Corynebacterium jeikeium
				1 Corynebacterium halotolerans
				1 Corynebacterium falsenii
				1 Coprococcus sp. ART55/1
				1 Coniosporium apollinis
				1 Clostridium perfringens
				1 Clostridium botulinum
				1 Cloning vector pBSTG1
				1 Cladophialophora bantiana
				1 Chthonomonas calidirosea
				1 Chitinophaga pinensis
				1 Cellulophaga lytica
				1 Cellulophaga baltica
				1 Caulobacter segnis
				1 Castellaniella defragrans
				1 Carnobacterium sp. WN1359
				1 Carnobacterium sp. 17-4
				1 Candidatus Saccharibacteria oral taxon TM7x
				1 Candidatus Protochlamydia amoebophila
				1 Candidatus Paracaedibacter acanthamoebae
				1 Candidatus Nitrospira defluvii
				1 Candida parapsilosis
				1 Calditerrivibrio nitroreducens
				1 Burkholderia thailandensis
				1 Burkholderia sp. CCGE1002
				1 Burkholderia sp. AD123
				1 Burkholderia phymatum
				1 Burkholderia mallei
				1 Burkholderia gladioli
				1 Brucella suis
				1 Brevundimonas subvibrioides
				1 Bradyrhizobium sp. WSM2632
				1 Bradyrhizobium sp. ORS 278
				1 Bradyrhizobium oligotrophicum
				1 Bradyrhizobium japonicum
				1 Bos taurus
				1 Bordetella pertussis
				1 Bordetella holmesii
				1 Belliella baltica
				1 Bacteroides salanitronis
				1 bacterium SCSIO13327
				1 bacterium EBAD30
				1 Bacillus coagulans
				1 Bacillus aryabhattai
				1 Babesia microti
				1 Azorhizobium caulinodans
				1 Azoarcus sp. BH72
				1 Asticcacaulis excentricus
				1 Aspergillus oryzae
				1 Aspergillus nidulans
				1 Arthroderma otae
				1 Arthrobacter sp. PAMC25486
				1 Arthrobacter sp. MSI32
				1 Arthrobacter sp. FB24
				1 Arthrobacter arilaitensis
				1 Artemisia montana
				1 Arcanobacterium canis
				1 Anaeromyxobacter sp. Fw109-5
				1 Agrobacterium tumefaciens
				1 Aggregatibacter actinomycetemcomitans
				1 activated sludge bacterium KC12
				1 Actinosynnema mirum
				1 Actinoallomurus spadix
				1 Acinetobacter sp. THG-SQM11
				1 Acinetobacter sp. S2(2010)
				1 Acinetobacter sp. GMCo33
				1 Acinetobacter sp. Artichoke A3
				1 Acinetobacter haemolyticus
				1 Acidovorax sp. KKS102
				1 Acidovorax sp. JS42
				1 Acidovorax ebreus
				1 Acidovorax citrulli
				1 Acidovorax avenae

## Sheet: Ebola2
Ebola2-minion			Ebola2-MiSeq
1065 uncultured bacterium			1023 uncultured bacterium
593 Zaire ebolavirus			1020 Enterobius vermicularis
517 Enterobius vermicularis			907 Zaire ebolavirus
393 Mus musculus			235 Propionibacterium acnes
240 Propionibacterium acnes			147 Debaryomyces hansenii
207 uncultured eukaryote			102 Wolinella succinogenes
126 Debaryomyces hansenii			92 Hymenobacter sp. DG25B
99 Danio rerio			75 M13HT HaloTag-displaying helper phage
70 Wolinella succinogenes			63 Dyadobacter fermentans
66 Rattus norvegicus			57 Methylobacterium oryzae
66 Cyprinus carpio			51 Nocardioides sp. JS614
57 uncultured fungus			51 Hymenobacter swuensis
47 M13HT HaloTag-displaying helper phage			45 Niastella koreensis
42 Methylobacterium extorquens			45 Methylobacterium extorquens
41 Ilumatobacter coccineus			45 Flavobacterium johnsoniae
40 uncultured soil bacterium			41 Flavobacterium psychrophilum
39 Hymenobacter sp. DG25B			41 Corynebacterium ureicelerivorans
38 Hymenobacter sp. APR13			40 Ilumatobacter coccineus
34 Hymenobacter swuensis			40 Hymenobacter sp. APR13
33 Methylobacterium oryzae			39 Neisseria elongata
32 uncultured organism			37 Brugia timori
32 Nocardioides sp. JS614			35 Pedobacter heparinus
31 Fasciola hepatica			32 Flavobacterium indicum
29 Methylobacterium radiotolerans			31 Leifsonia xyli
28 Microbacterium testaceum			31 Candidatus Nitrospira defluvii
28 Echinostoma caproni			29 uncultured Filobasidiella
27 uncultured Filobasidiella			29 Niabella soli
27 uncultured actinobacterium			27 Escherichia coli
27 Corynebacterium ureicelerivorans			27 Corynebacterium aurimucosum
26 uncultured Acidobacteria bacterium			26 Methylobacterium radiotolerans
26 Staphylococcus haemolyticus			25 uncultured Propionibacterium sp.
26 Corynebacterium aurimucosum			25 Kutzneria albida
26 Clavibacter michiganensis			24 uncultured bacterium ctg7180000000909
26 Callorhinchus milii			24 Conexibacter woesei
25 Escherichia coli			23 Staphylococcus haemolyticus
24 Schistocephalus solidus			23 Clavibacter michiganensis
24 Leifsonia xyli			23 Chitinophaga pinensis
24 Dyadobacter fermentans			22 uncultured Methylobacterium-like sp.
22 Variovorax paradoxus			22 Microbacterium testaceum
22 uncultured bacterium ctg7180000000909			21 Pseudonocardia dioxanivorans
22 Paenibacillus sp. JDR-2			21 Paenibacillus mucilaginosus
20 Spirometra erinaceieuropaei			21 Mycobacterium sp. VKM Ac-1817D
20 Pedobacter heparinus			19 Paenibacillus sp. JDR-2
20 Bos taurus			19 Emticicia oligotrophica
19 Microbacterium sp. 1-9			19 Cytophaga hutchinsonii
18 Xenopus (Silurana) tropicalis			18 uncultured Acidobacteria bacterium
18 Propionibacterium avidum			18 Intrasporangium calvum
18 Conexibacter woesei			17 synthetic construct
17 Zymophilus paucivorans			17 Paenibacillus popilliae
17 uncultured Methylobacterium-like sp.			17 Flavobacterium branchiophilum
17 Tetraodon nigroviridis			17 Amycolatopsis methanolica
17 Scheffersomyces stipitis			16 uncultured actinobacterium
17 Flavobacterium psychrophilum			16 Rhodococcus opacus
16 Onchocerca ochengi			16 Propionibacterium sp. feline oral taxon 326
16 Nakamurella multipartita			16 Pimelobacter simplex
16 Cellulomonas fimi			16 Paenibacillus sp. Y412MC10
15 uncultured bacterium ctg7180000001448			16 Haliscomenobacter hydrossis
15 synthetic construct			16 Arthrobacter phenanthrenivorans
15 Sus scrofa			15 uncultured Verrucomicrobia bacterium
15 Neisseria meningitidis			15 uncultured gamma proteobacterium
15 Neisseria elongata			15 uncultured Basidiomycota
15 Kutzneria albida			15 uncultured bacterium ctg7180000001448
15 Flavobacterium johnsoniae			15 Saccharothrix espanaensis
15 Flavobacterium indicum			15 Runella slithyformis
15 Amycolatopsis japonica			15 Neisseria meningitidis
14 Sphingomonas taxi			15 Microbacterium sp. 1-9
14 Pseudonocardia dioxanivorans			15 Leuconostoc mesenteroides
14 Hymenobacter sp. R2-4			15 Leadbetterella byssophila
14 Bacillus anthracis			15 Debaryomyces sp. ApTucson-A44
13 uncultured Methylobacterium sp.			15 Comamonas testosteroni
13 Paenibacillus mucilaginosus			15 Amycolatopsis japonica
13 Candidatus Solibacter usitatus			14 Sphingomonas taxi
12 uncultured Propionibacterium sp.			14 Nakamurella multipartita
12 Rhodococcus opacus			14 Methylotenera mobilis
12 Paenibacillus polymyxa			14 Flavobacterium columnare
12 Culex quinquefasciatus			14 Bacteriovorax marinus
12 Caulobacter sp. K31			13 Myroides sp. A21
12 Candidatus Nitrospira defluvii			13 Dermacoccus nishinomiyaensis
11 Nasonia vitripennis			13 Debaryomyces subglobosus
11 Kribbella flavida			13 Cryptococcus sp. AspA8.1
11 Gorilla gorilla			13 Candidatus Solibacter usitatus
11 Flavobacterium columnare			12 Streptococcus pneumoniae
11 Cucumis melo			12 Staphylococcus aureus
10 Starkeya sp. SL25			12 Solitalea canadensis
10 Solanum pennellii			12 Scheffersomyces stipitis
10 Schistosoma curassoni			12 Parastrongyloides trichosuri
10 Phenylobacterium zucineum			12 Paenibacillus polymyxa
10 Parastrongyloides trichosuri			12 Novosphingobium pentaromativorans
10 Pan troglodytes			12 Bradyrhizobium japonicum
10 Intrasporangium calvum			11 uncultured soil bacterium
10 Enterobacteria phage M13			11 Rhodopseudomonas palustris
10 Brugia timori			11 Pelosinus sp. UFO1
9 uncultured Verrucomicrobia bacterium			11 Paenibacillus humicus
9 uncultured crenarchaeote			11 Paenibacillus graminis
9 Starkeya novella			11 Megamonas hypermegale
9 Singulisphaera acidiphila			11 Bacillus weihenstephanensis
9 Prosthecobacter dejongeii			11 Arthrobacter sp. 11W110_air
9 Platysaurus pungweensis			11 Aequorivita sublithincola
9 Pimelobacter simplex			10 Zymophilus paucivorans
9 Paenibacillus popilliae			10 Variovorax paradoxus
9 Oryza sativa			10 Spirosoma linguale
9 Monosiga brevicollis			10 Sphingomonas sanxanigenens
9 Megamonas hypermegale			10 Singulisphaera acidiphila
9 Leadbetterella byssophila			10 Saccharomonospora viridis
9 Cryptococcus dimennae			10 Pseudoxanthomonas spadix
9 Collimonas arenae			10 Flavobacteriaceae bacterium 3519-10
9 Bacteriovorax marinus			10 Cryptococcus neoformans
9 Actinosynnema mirum			10 Corynebacterium casei
8 Xanthomonas citri			10 Arthrobacter sp. PAMC25486
8 unidentified			9 uncultured Frankia sp.
8 uncultured soil fungus			9 uncultured crenarchaeote
8 uncultured microorganism			9 uncultured bacterium F41-01
8 uncultured beta proteobacterium			9 uncultured bacterium ARCTIC47_D_06
8 uncultured bacterium ctg7180000001454			9 Tetracladium sp. IA22
8 uncultured bacterium A1Q1_fos_862			9 Starkeya sp. SL25
8 Tacca chantieri			9 Staphylococcus sp. 282
8 Schistosoma rodhaini			9 Ramlibacter tataouinensis
8 Salpingoeca rosetta			9 Nocardia brasiliensis
8 Saccharothrix espanaensis			9 Holtermanniella festucosa
8 Paenibacillus stellifer			9 Cryptococcus magnus
8 Paenibacillus durus			9 Cryptococcus dimennae
8 Oryctolagus cuniculus			9 Cellulomonas fimi
8 Gallus gallus			9 Bacillus anthracis
8 Equus caballus			8 uncultured organism
8 Cryptococcus stepposus			8 uncultured microorganism
8 Amycolatopsis methanolica			8 uncultured Firmicutes bacterium
8 Acidovorax sp. KKS102			8 Tremella mesenterica
7 Volvox carteri			8 Starkeya novella
7 uncultured Bacteroidetes bacterium			8 Sphingopyxis sp. Kp5.2
7 uncultured bacterium JM9_G5			8 Selenomonas ruminantium
7 uncultured alpha proteobacterium			8 Novosphingobium aromaticivorans
7 Triticum aestivum			8 Nocardioides sp. R8
7 Tetracladium sp. IA22			8 Nocardia nova
7 Solanum lycopersicum			8 Micrococcus luteus
7 Schizosaccharomyces japonicus			8 Hymenobacter sp. R2-4
7 Salmonella enterica			8 Caulobacter sp. K31
7 Rhodoferax ferrireducens			8 Candidatus Rhodoluna lacicola
7 Pelosinus sp. UFO1			7 Wuchereria bancrofti
7 Niastella koreensis			7 uncultured fungus
7 Neisseria sicca			7 uncultured eukaryote
7 Nannochloropsis oceanica			7 uncultured bacterium ctg7180000001449
7 Methylotenera mobilis			7 uncultured bacterium ctg7180000000987
7 Methylobacterium nodulans			7 uncultured Actinomycetales bacterium
7 Emticicia oligotrophica			7 Polaribacter sp. MED152
7 Coregonus albula			7 Paenibacillus larvae
7 Bacillus cereus			7 Nannochloropsis oceanica
6 Verticillium dahliae			7 Methylotenera versatilis
6 uncultured rumen protozoa			7 Geobacter sp. M18
6 uncultured marine eukaryote			7 Corynebacterium humireducens
6 uncultured Flavobacteriia bacterium			7 Belliella baltica
6 uncultured archaeon			7 Bacteroidales bacterium CF
6 uncultured Actinomycetales bacterium			6 Trueperella pyogenes
6 Tremella mesenterica			6 Streptococcus sanguinis
6 Stenotrophomonas maltophilia			6 Stenotrophomonas rhizophila
6 Sinorhizobium meliloti			6 Staphylococcus hyicus
6 Schistosoma mattheei			6 Renibacterium salmoninarum
6 Pseudoxanthomonas spadix			6 Polymorphum gilvum
6 Prymnesium sp. MACC 15			6 Pedobacter saltans
6 Prosthecobacter debontii			6 Neisseria mucosa
6 Novosphingobium pentaromativorans			6 Methylocystis sp. SC2
6 Nocardia brasiliensis			6 Marivirga tractuosa
6 Myroides sp. A21			6 Kribbella flavida
6 Methylocystis sp. SC2			6 Geobacter pickeringii
6 Macaca mulatta			6 Fluviicola taffensis
6 Macaca fascicularis			6 Fibrella aestuarina
6 Leuconostoc pseudomesenteroides			6 Curvibacter putative symbiont of Hydra magnipapillata
6 Leuconostoc mesenteroides			6 Corynebacterium pseudotuberculosis
6 Helobdella robusta			6 Collimonas arenae
6 Filobasidium uniguttulatum			6 Akkermansia muciniphila
6 Enterobacteria phage f1			6 Afipia sp. NBIMC_P1
6 Drosophila melanogaster			5 Winogradskyella sp. PG-2
6 Dictyostelium discoideum			5 unidentified marine bacterioplankton
6 Dermacoccus nishinomiyaensis			5 uncultured Sphingobacterium sp.
6 Curvibacter putative symbiont of Hydra magnipapillata			5 uncultured phototrophic eukaryote
6 Cryptococcus sp. AspA8.1			5 uncultured Nocardioides sp.
6 Comamonas testosteroni			5 uncultured Flavobacteriia bacterium
6 Caulobacter segnis			5 uncultured beta proteobacterium
6 Bacillus thuringiensis			5 uncultured bacterium Ak20-3
6 Actinoplanes friuliensis			5 uncultured bacterium A1Q1_fos_862
5 Xylanimonas cellulosilytica			5 uncultured bacterium 183_29_M04
5 Xanthomonas oryzae			5 Tribonema affine
5 Wallago attu			5 Sphingobacterium sp. ML3W
5 Vitis vinifera			5 Sphingobacterium sp. 21
5 Vaucheria litorea			5 Sinorhizobium meliloti
5 uncultured yeast			5 Schwanniomyces polymorphus
5 uncultured Frankia sp.			5 Rubrivivax gelatinosus
5 uncultured bacterium HF0010_04H24			5 Riemerella anatipestifer
5 uncultured bacterium ctg7180000000987			5 Rhodobacter sphaeroides
5 uncultured bacterium 2.6_D6			5 Ralstonia pickettii
5 Tor mussullah			5 Pseudomonas rhizosphaerae
5 Stenotrophomonas rhizophila			5 Phenylobacterium zucineum
5 Staphylococcus epidermidis			5 Paenibacillus sp. FSL H7-0737
5 Sphingomonas sanxanigenens			5 Nocardia cyriacigeorgica
5 Protopolystoma xenopodis			5 Methylobacterium sp. Pao50
5 Polymorphum gilvum			5 Methylobacterium sp. 4-46
5 Pelagibacterium halotolerans			5 Cryptococcus stepposus
5 Paenibacillus sp. FSL H7-0737			5 Corynebacterium imitans
5 Paenibacillus humicus			5 Caulobacter segnis
5 Paenibacillus graminis			5 Capnocytophaga canimorsus
5 Ompok bimaculatus			5 Asticcacaulis excentricus
5 Niabella soli			5 Arthrobacter sp. FB24
5 Meyerozyma caribbica			5 Algoriphagus machipongonensis
5 Methylotenera versatilis			5 Agrobacterium tumefaciens
5 Leptosphaeria maculans			4 uncultured Cardiobacterium sp.
5 Gossypium hirsutum			4 uncultured Bacteroidetes bacterium
5 Frateuria aurantia			4 uncultured bacterium zdt-44a23
5 Flavobacterium branchiophilum			4 uncultured bacterium 98
5 Felis catus			4 uncultured bacterium 92
5 Dicentrarchus labrax			4 Thermobacillus composti
5 Cryptococcus neoformans			4 Streptosporangium roseum
5 Cryptococcus magnus			4 Streptomyces sp. 769
5 Corynebacterium pseudotuberculosis			4 Stigmatella aurantiaca
5 Channa gachua			4 Sanguibacter keddieii
5 Candida multigemmis			4 Saccharopolyspora erythraea
5 Arthrobacter sp. FB24			4 Rothia dentocariosa
5 Akkermansia muciniphila			4 Rhodococcus fascians
4 Xenopus laevis			4 Rhodococcus erythropolis
4 Xanthobacter autotrophicus			4 Rhizobium gallicum
4 Verrucomicrobium spinosum			4 Rhizobiales bacterium ltg4
4 Urobatis jamaicensis			4 Ralstonia solanacearum
4 uncultured proteobacterium			4 Pseudoxanthomonas suwonensis
4 uncultured delta proteobacterium			4 Pseudomonas putida
4 uncultured bacterium F41-01			4 Pseudomonas aeruginosa
4 uncultured bacterium ctg7180000001449			4 Propionibacterium propionicum
4 uncultured bacterium contig00016			4 Patulibacter medicamentivorans
4 uncultured bacterium AD84-H10			4 Paludibacter propionicigenes
4 uncultured Ascomycota			4 Opitutus terrae
4 Toxocara canis			4 Neisseria sp. KEM232
4 Thereuonema tuberculata			4 Microbacterium sp. THG-SL1
4 Staphylococcus sp. 282			4 Methyloceanibacter caenitepidi
4 Sphingomonas sp. SL9			4 Methylobacterium sp. Pao33
4 Sphingomonas sp. SL78			4 Macrococcus caseolyticus
4 Sorangium cellulosum			4 Leuconostoc pseudomesenteroides
4 Sesamum indicum			4 Lacinutrix sp. 5H-3-7-4
4 Scheffersomyces spartinae			4 Kineococcus radiotolerans
4 Runella slithyformis			4 Hymenobacter sp. B1909
4 Rothia mucilaginosa			4 Gloeobacter kilaueensis
4 Rothia dentocariosa			4 Geobacter sulfurreducens
4 Rhodococcus fascians			4 Formosa agariphila
4 Rhodococcus erythropolis			4 Flexibacter litoralis
4 Pyrus x bretschneideri			4 Erythrobacter litoralis
4 Pseudomonas stutzeri			4 Enterobacteria phage M13
4 Pectinatus frisingensis			4 Elizabethkingia anophelis
4 Paenibacillus sp. FSL R7-0331			4 Cryptococcus oeirensis
4 Paenibacillus sp. FSL H7-0357			4 Corynebacterium kroppenstedtii
4 Nocardia cyriacigeorgica			4 Chryseobacterium sp. StRB126
4 Nitrobacter hamburgensis			4 Chamaesiphon minutus
4 Neisseria oralis			4 Cellulophaga lytica
4 Neisseria mucosa			4 Candidatus Nitrososphaera gargensis
4 Mycobacterium sp. JLS			4 Candidatus Nitrososphaera evergladensis
4 Micrococcus luteus			4 Brugia pahangi
4 Meyerozyma guilliermondii			4 Anisakis simplex
4 Methylobacterium sp. 4-46			4 Acidimicrobium ferrooxidans
4 Malus domestica			3 Xanthomonas sacchari
4 Lygisaurus novaeguineae			3 Xanthomonas oryzae
4 Leptothrix cholodnii			3 Vaucheria litorea
4 Leishmania major			3 uncultured soil fungus
4 Hymenolepis nana			3 uncultured delta proteobacterium
4 Heligmosomoides polygyrus			3 uncultured Corynebacterium sp.
4 Gongylonema pulchrum			3 uncultured bacterium W5-51b
4 Debaryomyces sp. ApTucson-A44			3 uncultured bacterium ctg7180000001454
4 Corynebacterium casei			3 uncultured bacterium contig00058
4 Centroscymnus owstoni			3 uncultured bacterium 2.6_D6
4 [Cellvibrio] gilvus			3 uncultured bacterium 164
4 Capnocytophaga ochracea			3 uncultured archaeon
4 Candidatus Rhodoluna lacicola			3 Syntrophobacter fumaroxidans
4 Burkholderia pseudomallei			3 Streptomyces venezuelae
4 Brevundimonas subvibrioides			3 Streptomyces nodosus
4 Bradyrhizobium japonicum			3 Streptococcus sp. VT 162
4 Bellamya aeruginosa			3 Staphylococcus epidermidis
4 Ascaris lumbricoides			3 Sphingopyxis sp. JM695
4 Arthrosaura kockii			3 Sphingobium sp. SYK-6
4 Agaricomycotina sp. IP			3 Sphingobium chlorophenolicum
4 Aequorivita sublithincola			3 Sphingobacterium sp. PM2-P1-29
4 Acromyrmex echinatior			3 Selenomonas sputigena
3 Xantusia bezyi			3 Rothia mucilaginosa
3 Waddlia chondrophila			3 Psychrobacter sp. PRwf-1
3 uncultured marine bacterium Ant4E12			3 Pseudomonas sp. MT-1
3 uncultured Hymenobacter sp.			3 Pseudomonas mendocina
3 uncultured Burkholderiales bacterium			3 Prosthecobacter dejongeii
3 uncultured Basidiomycota			3 Prosthecobacter debontii
3 uncultured bacterium KM4-1-D1			3 Prevotella dentalis
3 uncultured bacterium GRIST22			3 Polaromonas naphthalenivorans
3 uncultured bacterium ARCTIC47_D_06			3 planctomycete str. 639
3 uncultured bacterium 183_29_M04			3 Pelagibacterium halotolerans
3 Turbanella lutheri			3 Paracoccus sp. CECT 8481
3 Trichobilharzia regenti			3 Paracoccus aminophilus
3 Trichinella spiralis			3 Pandoraea pulmonicola
3 Tor tor			3 Origami vector p8100
3 Thermobacillus composti			3 Opitutaceae bacterium TAV5
3 Tetracladium sp. CCM F-10008			3 Oligotropha carboxidovorans
3 Taenia asiatica			3 Nocardioides hwasunensis
3 Strongylocentrotus purpuratus			3 Neorhizobium galegae
3 Streptococcus sp. VT 162			3 Mycobacterium tuberculosis
3 Sphingopyxis sp. Kp5.2			3 Mycobacterium gilvum
3 Sphingomonas sp. KT0216			3 Methylococcus capsulatus
3 Sphingobacterium sp. PM2-P1-29			3 Methylibium petroleiphilum
3 Sphingobacterium sp. 21			3 Mesorhizobium huakuii
3 Spea multiplicata			3 Kitasatospora setae
3 Solitalea canadensis			3 Hymenobacter sp. PAMC26570
3 Schwanniomyces etchellsii			3 Herminiimonas arsenicoxydans
3 Schistosoma margrebowiei			3 Haliangium ochraceum
3 Schistosoma mansoni			3 Geobacter uraniireducens
3 Salmo salar			3 Geobacter lovleyi
3 Salinator tecta			3 Gemmatimonas aurantiaca
3 Saccharopolyspora erythraea			3 Fimbriimonas ginsengisoli
3 Rhodopseudomonas palustris			3 Ensifer adhaerens
3 Rhodococcus hoagii			3 Emticicia sp. HM003
3 Pseudomonas putida			3 Danio rerio
3 Pseudomonas aeruginosa			3 Cyclobacterium marinum
3 Prunus mume			3 Corynebacterium jeikeium
3 Prosthecobacter fusiformis			3 Corynebacterium diphtheriae
3 Pongo pygmaeus			3 Cellulophaga baltica
3 Polypterus ornatipinnis			3 Cellulomonas flavigena
3 Polaromonas sp. JS666			3 Catenulispora acidiphila
3 Poecilia formosa			3 Castellaniella defragrans
3 Plasmodium knowlesi			3 Capnocytophaga ochracea
3 Phyllostachys edulis			3 Candida multigemmis
3 Phyllomedusa hypochondrialis			3 Brucella suis
3 Phodopus sungorus			3 Brevundimonas subvibrioides
3 Phenylobacterium lituiforme			3 Brevundimonas diminuta
3 Penaeus monodon			3 Bradyrhizobium diazoefficiens
3 Paralichthys olivaceus			3 Brachybacterium faecium
3 Paenibacillus sp. Y412MC10			3 bacterium KR 1979/121_50
3 Origami vector p8100			3 bacterium EBAD29
3 Opitutaceae bacterium TAV5			3 Azospirillum brasilense
3 Oncorhynchus kisutch			3 Anaeromyxobacter sp. K
3 Ompok pabda			3 Aggregatibacter aphrophilus
3 Novosphingobium aromaticivorans			3 Actinosynnema mirum
3 Noturus exilis			3 Actinoplanes friuliensis
3 Neisseria sp. KEM232			3 Acidovorax sp. KKS102
3 Mycobacterium sp. VKM Ac-1817D			2 Yamadazyma triangularis
3 Mycobacterium neoaurum			2 Xanthomonas fragariae
3 Monodelphis domestica			2 Xanthomonas campestris
3 Modestobacter marinus			2 Xanthobacter autotrophicus
3 Micropogonias undulatus			2 Verrucomicrobium spinosum
3 Methylobacterium populi			2 uncultured Verrucomicrobiae bacterium
3 Lotus japonicus			2 uncultured Streptococcus sp.
3 Leptosphaeria biglobosa			2 uncultured Staphylococcus sp.
3 Latimeria chalumnae			2 uncultured Sphingomonas sp.
3 Kytococcus sedentarius			2 uncultured Rhizobium sp.
3 Isoptericola variabilis			2 uncultured Readeriella
3 Ictalurus punctatus			2 uncultured proteobacterium
3 Holtermanniella festucosa			2 uncultured Preussia
3 Holtermannia corniformis			2 uncultured Patulibacter sp.
3 Hedleyoconcha delta			2 uncultured Oscillatoriales cyanobacterium
3 Haptosquilla hamifera			2 uncultured Micrococcus sp.
3 Haliangium ochraceum			2 uncultured gamma proteobacterium EBAC_27G05
3 Haemonchus placei			2 uncultured Emticicia sp.
3 Gigaspora margarita			2 uncultured diatom
3 Geobacter bemidjiensis			2 uncultured bacterium CSL142
3 fungal sp. T MB-2013			2 uncultured bacterium contig00174
3 Eunotia naegelii			2 uncultured bacterium contig00016
3 Eucalyptus grandis			2 uncultured bacterium AD84-H10
3 Emiliania huxleyi			2 uncultured bacterium A1Q1_fos_4
3 Dyella japonica			2 uncultured bacterium 126
3 Drosophila ananassae			2 uncultured Bacillus sp.
3 Diphyllobothrium latum			2 uncultured actinomycete
3 Dendronephthya sinaiensis			2 uncultured Acidovorax sp.
3 Cytophaga hutchinsonii			2 uncultured Acidobacteria bacterium HF4000_26D02
3 Corynebacterium imitans			2 Thermobaculum terrenum
3 Corynebacterium glutamicum			2 Thauera sp. MZ1T
3 Comamonadaceae bacterium B1			2 Thalassospira xiamenensis
3 Clitopilus prunulus			2 Tetracladium sp. MG04
3 Chaetonotus sp. NBP-2014			2 Synechococcus sp. PCC 7002
3 Centroderes sp. MVS2014			2 Streptococcus salivarius
3 Camellia sinensis			2 Streptococcus mitis
3 Callithrix jacchus			2 Stigmatella erecta
3 Bubalus bubalis			2 Stereum hirsutum
3 Brugia pahangi			2 Stenotrophomonas maltophilia
3 Bradyrhizobium sp. BTAi1			2 Staphylococcus warneri
3 Brachyspira intermedia			2 Stackebrandtia nassauensis
3 Bacteroidales bacterium CF			2 Sphingomonas sp. SL9
3 bacterium EBAD57			2 Sphingomonas sp. SL21
3 Arthrobacter phenanthrenivorans			2 Sphingobium chungbukense
3 Aplysia californica			2 Sorangium cellulosum
3 Angiostrongylus cantonensis			2 Sideroxydans lithotrophicus
3 Amycolatopsis mediterranei			2 Sebaldella termitidis
3 Alicycliphilus denitrificans			2 Schistosoma rodhaini
3 Ailoscolex lacteospumosus			2 Salmonella enterica
3 Agrobacterium fabrum			2 Salinispora arenicola
3 Actinokineospora enzanensis			2 Salinibacter ruber
3 Acipenser transmontanus			2 Saccharina japonica
3 Acidovorax avenae			2 Roseiflexus sp. RS-1
2 Zymomonas mobilis			2 Robiginitalea biformata
2 Zorotypus medoensis			2 Rickettsiales bacterium Ac37b
2 Zercon sp. AL5080			2 Rhynchomonas nasuta
2 Zea mays			2 Rhodospirillum centenum
2 Xenolepidichthys dalgleishi			2 Rhodococcus sp. PAMC 27367
2 Xanthomonas sacchari			2 Rhodococcus sp. IGTS8
2 Wuchereria bancrofti			2 Rhodobacter sp. SL24
2 Withius sp. 1 JM-2008			2 Rhodobacter capsulatus
2 uncultured Tremellomycetes			2 Rhizobium tropici
2 uncultured Tremellaceae			2 Rhizobium sp. IRBG74
2 uncultured Talaromyces			2 Rhizobium sp.
2 uncultured Streptococcus sp.			2 Rhizobium leguminosarum
2 uncultured Staphylococcus sp.			2 Ralstonia sp. enrichment culture
2 uncultured Paracoccus sp.			2 Pusillimonas sp. T7-7
2 uncultured Nitrospirae bacterium MY3-5B			2 Psychroflexus torquis
2 uncultured Ilumatobacter sp.			2 Psychrobacter faecalis
2 uncultured Glomus			2 Pseudomonas stutzeri
2 uncultured Gemmatimonadetes bacterium			2 Pseudomonas sp. 12M76_air
2 uncultured endophytic bacterium			2 Pseudomonas pseudoalcaligenes
2 uncultured diatom			2 Protochlamydia naegleriophila
2 uncultured Cytophagia bacterium			2 Prosthecobacter fusiformis
2 uncultured Cryptococcus			2 Propionibacterium freudenreichii
2 uncultured Corynebacterium sp.			2 Prevotella ruminicola
2 uncultured Comamonadaceae bacterium			2 Pleurocapsa minor
2 uncultured Clostridia bacterium			2 Planococcus sp. PAMC 21323
2 uncultured Candida			2 Planctomyces limnophilus
2 uncultured Brevundimonas sp.			2 Phycicoccus aerophilus
2 uncultured bacterium AD12-A11			2 Pedosphaera parvula
2 uncultured bacterium A1Q1_fos_4			2 Pectinatus sp. DSM 20764
2 uncultured Actinobacteridae bacterium			2 Pectinatus frisingensis
2 Tupaia belangeri			2 Paracoccus denitrificans
2 Tuber beyerlei			2 Paenibacillus sp. FLCDV
2 Trematomus scotti			2 Paenibacillus pabuli
2 Tarenaya hassleriana			2 Paenibacillus durus
2 Takifugu rubripes			2 Paenibacillus borealis
2 Tabebuia rosea			2 Owenweeksia hongkongensis
2 Stygocapitella subterranea			2 Oryza sativa
2 Struthio camelus			2 Ornithobacterium rhinotracheale
2 Streptomyces venezuelae			2 Odoribacter splanchnicus
2 Streptomyces iranensis			2 Oceanithermus profundus
2 Streptococcus sanguinis			2 Nocardiopsis alba
2 Stigmatella erecta			2 Nocardioides sp. Pao54
2 Steinernema sp. PAK.S.S.86(A)			2 Nocardioides sp. A2b-8
2 Staphylococcus hyicus			2 Nitrosospira multiformis
2 Spirosoma linguale			2 Nitrososphaera viennensis
2 Sphyraena sphyraena			2 Nitrosococcus halophilus
2 Sphingopyxis alaskensis			2 Neisseria oralis
2 Sphingomonas wittichii			2 Myxococcus fulvus
2 Sphingomonas sp. MM-1			2 Mycobacterium smegmatis
2 Sphingobium sp. SYK-6			2 Mycobacterium rhodesiae
2 Sphingobium japonicum			2 Mycobacterium avium
2 Sphingobium chlorophenolicum			2 Mus musculus
2 Sphingobacterium sp. ML3W			2 Moraxella sp. feline oral taxon 087
2 Sorghum bicolor			2 Modestobacter marinus
2 Sodalis sp. HS1			2 Micromonospora chersina
2 Soboliphyme baturini			2 Microlunatus phosphovorus
2 Siniperca chuatsi			2 Meyerozyma guilliermondii
2 Silurus asotus			2 Methylovorus sp. MP688
2 Sideroxydans lithotrophicus			2 Methylocella silvestris
2 Scytosiphon lomentaria			2 Methylobacterium sp. Lor27
2 Scincus scincus			2 Methylobacterium rhodinum
2 Satchellius gatesi			2 Methylobacterium nodulans
2 Saimiri boliviensis			2 Methylobacterium hispanicum
2 Saccharomyces cerevisiae			2 Loa loa
2 Saccharomonospora viridis			2 Litorilinea aerophila
2 Saccharina japonica			2 Leptotrichia buccalis
2 Rothia sp. T7			2 Leptothrix cholodnii
2 Rikenellaceae bacterium M3			2 Kytococcus sedentarius
2 Rhodospirillum photometricum			2 Kingella potus
2 Rhodococcus sp. A2-608			2 Janthinobacterium agaricidamnosum
2 Rhodobacter sphaeroides			2 Isosphaera pallida
2 Rhodanobacter denitrificans			2 Hyphomicrobium sp. MC1
2 Rhizophagus fasciculatus			2 Hymenobacter sp. L2A12
2 Rhizobium sp. IRBG74			2 Hymenobacter sp. B1789
2 Rhizobiales bacterium ltg4			2 Holtermanniella takashimae
2 Ramlibacter tataouinensis			2 Herbidospora cretacea
2 Ralstonia solanacearum			2 Helicobacter sp. 80 (YS1)
2 Ptychoptera sp. BMW-2012			2 Haemonchus placei
2 Pseudoxanthomonas suwonensis			2 Gramella forsetii
2 Prunus persica			2 Geobacter daltonii
2 Protoperidinium parthenopes			2 Gentiana saponaria
2 Protoperidinium depressum			2 Gemmatimonadetes bacterium KBS708
2 Protoperidinium americanum			2 gamma proteobacterium HdN1
2 Prosthecobacter vanneervenii			2 Flexibacter flexilis
2 Propionispira arboris			2 Eunotia naegelii
2 Propionibacterium propionicum			2 Elaeophora elaphi
2 Propionibacterium acidipropionici			2 Echinicola vietnamensis
2 Progamotaenia festiva			2 Drosophila sechellia
2 Potamotrygon hystrix			2 Drosophila pseudoobscura
2 Porphyromonadaceae bacterium ING2-E5B			2 Draconibacterium orientale
2 Polyneura bonnemaisonii			2 Desulfovibrio vulgaris
2 Polaromonas naphthalenivorans			2 Desulfovibrio aespoeensis
2 Poecilia reticulata			2 Desulfotomaculum acetoxidans
2 Plecoglossus altivelis			2 Desulfomicrobium baculatum
2 Plasmodium cynomolgi			2 Cupriavidus taiwanensis
2 Physalospora vaccinii			2 Croceibacter atlanticus
2 Phylliscum demangeonii			2 Crinalium epipsammum
2 Phrynovelia bimaculata			2 Corynebacterium falsenii
2 Phaeodactylum tricornutum			2 Corynebacterium doosanense
2 Peterozyma toletana			2 Comamonadaceae bacterium A1
2 Penicillium namyslowskii			2 Clavibacter sp. Ume68
2 Pelophylax nigromaculatus			2 Chloroflexus aurantiacus
2 Pedosphaera parvula			2 [Cellvibrio] gilvus
2 Pedobacter saltans			2 Cardiobacterium hominis
2 Patulibacter medicamentivorans			2 Candidatus Saccharibacteria bacterium RAAC3_TM7_1
2 Parascaris univalens			2 Candidatus Protochlamydia amoebophila
2 Paranerilla limicola			2 Candidatus Methylomirabilis oxyfera
2 Paracoccus aminophilus			2 Candidatus Baumannia cicadellinicola
2 Parachlamydia acanthamoebae			2 Candidatus Accumulibacter phosphatis
2 Paracentrophyes quadridentatus			2 Burkholderiales bacterium GJ-E10
2 Papio anubis			2 Burkholderia cenocepacia
2 Pantholops hodgsonii			2 Burgoa verzuoliana
2 Panthera tigris			2 Brevundimonas sp. UR 7-03
2 Paenibacillus sp. FLCDV			2 Bradyrhizobium sp. CollC23
2 Paenibacillus larvae			2 Bradyrhizobium oligotrophicum
2 Paenibacillus borealis			2 Bradyrhizobiaceae bacterium SG-6C
2 Pachykytospora tuberculosa			2 Bosea sp. SR 5-12
2 Oryzias latipes			2 Bordetella pertussis
2 Oryza minuta			2 Blattabacterium sp. (Mastotermes darwiniensis)
2 Ortalis guttata			2 Blastococcus saxobsidens
2 Oreochromis aureus			2 Bacteroides thetaiotaomicron
2 Oncorhynchus mykiss			2 bacterium WM06i_A1D
2 Onchocerca flexuosa			2 Bacillus sp. N5/665
2 Ompok pabo			2 Bacillus sp. 1NLA3E
2 Oligacanthorhynchus tortuosa			2 Bacillus megaterium
2 Nymphon australe			2 Bacillus halodurans
2 Novosphingobium sp. PP1Y			2 Azotobacter chroococcum
2 Notothenia coriiceps			2 Azorhizobium caulinodans
2 Nothobranchius furzeri			2 Arthrospira sp. PCC 8005
2 Nonlabens dokdonensis			2 Arthrobacter sp. Rue61a
2 Nomimocerus sp. DDM0308			2 Arthrobacter chlorophenolicus
2 Neritina virginea			2 Anaerococcus prevotii
2 Neospora caninum			2 Amycolatopsis mediterranei
2 Neorhizobium galegae			2 Agrobacterium rubi
2 Neolentinus lepideus			2 Aggregatibacter sp. HS19_2W_I12
2 Neoceratodus forsteri			2 Aggregatibacter actinomycetemcomitans
2 Nematostella vectensis			2 Aeromonas veronii
2 Nematoda environmental sample			2 Aeromicrobium sp. THG S11-20
2 Neisseria shayeganii			2 Actinocorallia libanotica
2 Neisseria cinerea			2 Acinetobacter sp. ADP1
2 Myroides odoratus			2 Acidovorax soli
2 Myoxocephalus octodecemspinosus			2 Acidovorax citrulli
2 Mycobacterium rhodesiae			2 Achromobacter xylosoxidans
2 Mycobacterium peregrinum			1 Zunongwangia profunda
2 Mycobacterium avium			1 Zobellia galactanivorans
2 Mycobacterium abscessus			1 Yamadazyma scolyti
2 Musa acuminata			1 Xylanimonas cellulosilytica
2 Muricauda ruestringensis			1 Xenorhabdus poinarii
2 Moraxella catarrhalis			1 Xanthomonas citri
2 Mitsukurina owstoni			1 Wolfiporia cocos
2 Microtus ochrogaster			1 Waddlia chondrophila
2 Micropeplus sp. MNCN AI521			1 Virgibacillus sp. SK37
2 Micromonospora sp. L5			1 Vibrio harveyi
2 Microlunatus phosphovorus			1 Vibrio cholerae
2 Methylovorus sp. MP688			1 Veillonella parvula
2 Methylomicrobium alcaliphilum			1 Variovorax sp. Z209
2 Mesorhizobium sp. NBIMC_P2			1 unidentified
2 Mesorhizobium opportunistum			1 uncultured Xanthomonadaceae bacterium
2 Mesorhizobium huakuii			1 uncultured Verrucomicrobiales bacterium HF0070_30L02
2 Mesophellia glauca			1 uncultured Synechococcus sp.
2 Medicago truncatula			1 uncultured Streptomycetaceae bacterium
2 Mastigamoeba balamuthi			1 uncultured Sphingobacteriales bacterium
2 Macrostomum sp.			1 uncultured Solirubrobacterales bacterium
2 Macropus eugenii			1 uncultured Singulisphaera sp.
2 Macrococcus caseolyticus			1 uncultured Shigella sp.
2 Macrobrachium nipponense			1 uncultured Rubrobacteridae bacterium
2 Lyophyllum semitale			1 uncultured Rhodospirillales bacterium HF4000_24M03
2 Lates calcarifer			1 uncultured Rhizobiales bacterium
2 Lampyridae sp. UPOL RK0111			1 uncultured Pseudonocardia sp.
2 Lagenaria siceraria			1 uncultured Propionibacteriaceae bacterium
2 Lacerta viridis			1 uncultured prokaryote
2 Laccaria bicolor			1 uncultured Polaribacter sp.
2 Labeo rohita			1 uncultured Plantibacter sp.
2 Kocuria rhizophila			1 uncultured planctomycete
2 Klebsiella pneumoniae			1 uncultured Planctomycetaceae bacterium
2 Kineococcus radiotolerans			1 uncultured Pirellula sp.
2 Kapala sp. texas EAM-2013			1 uncultured Phormidium sp.
2 Janthinobacterium agaricidamnosum			1 uncultured Penicillium
2 Isoldaia sp. FL-2014			1 uncultured Pedobacter sp.
2 Ichthyosporea sp. ex Tenebrio molitor			1 uncultured Paracoccus sp.
2 Hymenochirus curtipes			1 uncultured Paenibacillus sp.
2 Hylarana signata			1 uncultured Nitrospira sp.
2 Hylarana picturata			1 uncultured Nitrospirae bacterium MY3-5B
2 Hydrocynus sp.			1 uncultured Neisseriaceae bacterium
2 Histioteuthis sp. YJP-2002			1 uncultured Mycobacterium sp.
2 Hexanchus griseus			1 uncultured Methylophilus sp.
2 Herminiimonas arsenicoxydans			1 uncultured Methylobacterium sp.
2 Hemiscyllium ocellatum			1 uncultured Methylobacteriaceae bacterium
2 Haliscomenobacter hydrossis			1 uncultured marine thaumarchaeote KM3_75_F06
2 Haemophilus parainfluenzae			1 uncultured marine thaumarchaeote KM3_65_A05
2 Gymnodinium aureolum			1 uncultured marine thaumarchaeote KM3_42_E08
2 Guillardia theta			1 uncultured marine microorganism HF4000_APKG2J17
2 Goussia sp. BMR-2011f			1 uncultured marine microorganism HF4000_ANIW137K11
2 Gordonia polyisoprenivorans			1 uncultured Leeuwenhoekiella sp.
2 Gordonia bronchialis			1 uncultured Latescibacteria bacterium
2 Gluma nitida			1 uncultured Kribbella sp.
2 Geobacter sp. M21			1 uncultured Kineosporiaceae bacterium
2 Geobacter sp. M18			1 uncultured Ilumatobacter sp.
2 Geobacter pickeringii			1 uncultured Hyphomicrobium sp.
2 Gemmatimonadetes bacterium KBS708			1 uncultured Exobasidiomycetes
2 Gemmata obscuriglobus			1 uncultured endophytic bacterium
2 Fuscopannaria leucosticta			1 uncultured Dyadobacter sp.
2 Funneliformis mosseae			1 uncultured Desulfovibrionales bacterium
2 Fluviicola taffensis			1 uncultured delta proteobacterium HF0070_10I02
2 Fibrella aestuarina			1 uncultured Cytophagia bacterium
2 Eumunida picta			1 uncultured cyanobacterium
2 Erythrobacter litoralis			1 uncultured Cronobacter sp.
2 Erinaceus europaeus			1 uncultured Comamonadaceae bacterium
2 Emoia cyanura			1 uncultured Clostridiales bacterium
2 Elaeis guineensis			1 uncultured Clavibacter sp.
2 Echiniscoides sigismundi			1 uncultured Chitinophagaceae bacterium
2 Drosophila mojavensis			1 uncultured Caulobacter sp.
2 Donacilla cornea			1 uncultured Campylobacter sp.
2 Didymosphenia geminata			1 uncultured Brevundimonas sp.
2 Desulfomicrobium baculatum			1 uncultured Brevibacterium sp.
2 Desulfohalobium retbaense			1 uncultured bacterium W5-102b
2 Desmonemoura brevis			1 uncultured bacterium KM4-9-H7
2 Debaryomyces nepalensis			1 uncultured bacterium KM4-1-D1
2 Debaryomyces fabryi			1 uncultured bacterium KM3-47-A6
2 Ctenopharyngodon idella			1 uncultured bacterium HF0500_10F10
2 Cryptococcus sp. AsA4.1			1 uncultured bacterium GRIST23
2 Cryptococcus oeirensis			1 uncultured bacterium contig00286
2 Cryptantha maritima			1 uncultured bacterium contig00131
2 Crocodylus porosus			1 uncultured bacterium contig00047
2 Crassostrea gigas			1 uncultured bacterium ARCTIC16_F_12
2 Corynebacterium vitaeruminis			1 uncultured bacterium AD66-C11
2 Corynebacterium terpenotabidum			1 uncultured bacterium AD370-D1
2 Corynebacterium sp. ATCC 6931			1 uncultured bacterium AD12-A11
2 Corynebacterium kroppenstedtii			1 uncultured bacterium 89
2 Corynebacterium jeikeium			1 uncultured bacterium 293
2 Corynebacterium glycinophilum			1 uncultured alpha proteobacterium HF0130_06E21
2 Corynebacterium diphtheriae			1 uncultured Alloactinosynnema sp.
2 Corynebacterium argentoratense			1 uncultured alga
2 Comamonadaceae bacterium A1			1 uncultured Acinetobacter sp.
2 Cloning vector TFV6			1 uncultured Acidobacteriales bacterium HF0200_23L05
2 Cladophialophora bantiana			1 uncultured Acidimicrobineae bacterium
2 Cimex lectularius			1 uncultured Acetobacteraceae bacterium
2 Chlorocebus sabaeus			1 Tsukamurella paurometabola
2 Chitinophaga pinensis			1 Trimorphomyces papilionaceus
2 Cephalops longistylis			1 Trichobilharzia regenti
2 Centroscyllium fabricii			1 Trametes versicolor
2 Canis lupus			1 Tolumonas auensis
2 Candida parapsilosis			1 Thraustochytriidae sp. H1-14
2 Camelina sativa			1 Thiomonas intermedia
2 Caldilinea aerophila			1 Thioflavicoccus mobilis
2 Cafeteria roenbergensis			1 Thermotoga elfii
2 Burkholderia xenovorans			1 Thermomonas brevis
2 Budorcas taxicolor			1 Thermodesulfobium narugense
2 Brugia malayi			1 Thermococcus litoralis
2 Brevundimonas diminuta			1 Thermobispora bispora
2 Bradyrhizobium sp. gdr5			1 Thermobifida fusca
2 Bradyrhizobium oligotrophicum			1 Thermincola potens
2 Bradyrhizobium elkanii			1 Thalassiosira weissflogii
2 Bradyrhizobium denitrificans			1 Tetracladium sp. CCM F-10008
2 Bracteacoccus aerius			1 Terriglobus roseus
2 Brachybacterium faecium			1 Terrabacter sp. Pia1s7
2 Bordetella bronchiseptica			1 Tenacibaculum soleae
2 Beijerinckia indica			1 Tannerella forsythia
2 Bacteroides fragilis			1 Talaromyces stipitatus
2 Bacteroides dorei			1 Syntrophus aciditrophicus
2 bacterium KR 1979/121_50			1 Sulfuricella denitrificans
2 Bacillus weihenstephanensis			1 Subtercola sp. 9846a
2 Bacillus licheniformis			1 Streptomyces violaceochromogenes
2 Babjeviella inositovora			1 Streptomyces sp. CIM_WSS03
2 Azorhizobium caulinodans			1 Streptomyces pratensis
2 Arthrobacter sp. PAMC25486			1 Streptomyces parvisporogenes
2 Arthrobacter sp. 11W110_air			1 Streptomyces griseus
2 Arthrobacter arilaitensis			1 Streptomyces griseoplanus
2 Apristurus profundorum			1 Streptomyces davawensis
2 Apis mellifera			1 Streptococcus suis
2 Anopheles gambiae			1 Streptococcus parasanguinis
2 Anolis carolinensis			1 Streptococcus oligofermentans
2 Amyloporia xantha			1 Streptococcus mutans
2 Amycolicicoccus subflavus			1 Streptococcus dentisani
2 Amegilla dulcifera			1 Streptococcus anginosus
2 Agrostis stolonifera			1 Streptococcus agalactiae
2 Agrobacterium vitis			1 Stomiopeltis betulae
2 Aggregatibacter aphrophilus			1 Staphylococcus xylosus
2 Aethionectes fulvonotatus			1 Staphylococcus pseudintermedius
2 actinobacterium KV-550			1 Staphylococcus pasteuri
2 Acidocella sp. GS19h			1 Staphylococcus lugdunensis
1 Zootoca vivipara			1 Staphylococcus hominis
1 Ziziphus jujuba			1 Spiroplasma litorale
1 Zenopsis nebulosus			1 Spirillospora rubra
1 Zelanion antipodus			1 Sphingopyxis alaskensis
1 Zebrasoma flavescens			1 Sphingomonas sp. WG
1 Yersinia kristensenii			1 Sphingomonas sp. Ume53
1 Yersinia enterocolitica			1 Sphingomonas sp. SL78
1 Xylophilus ampelinus			1 Sphingomonas sp. MM-1
1 Xylographa rubescens			1 Sphingomonas sp. F252
1 Xylella fastidiosa			1 Sphingomonas sp. 654
1 Xiphinema macroacanthum			1 Sphingomonas sp. 314
1 Xiphinema krugi			1 Sphingomonas mali
1 Xestospongia sp. CC25			1 Sphingobium sp. SC_3
1 Xestospongia deweerdtae			1 Sphingobium japonicum
1 Xenotrichula sp. NBP-2014			1 Sinorhizobium medicae
1 Xenopus borealis			1 Shewanella baltica
1 Xanthomonas sp. oral taxon 037			1 Serratia liquefaciens
1 Xanthomonas fragariae			1 Scheffersomyces sp. D44
1 Wolffia neglecta			1 Saprospira grandis
1 Wiebesia boldinghi			1 Saccharomyces cerevisiae
1 Wickerhamomyces subpelliculosus			1 [Ruminococcus] torques
1 Weissella viridescens			1 Ruminococcus albus
1 Weissella koreensis			1 Rubrobacter xylanophilus
1 Wallemia ichthyophaga			1 Rubrobacter radiotolerans
1 Voromonas pontica			1 Rickettsia rickettsii
1 Viviania marifolia			1 Ricinus communis
1 Vigna radiata			1 Rhodotorula taiwanensis
1 Verrucosispora maris			1 Rhodosporidium toruloides
1 Vermamoeba vermiformis			1 Rhodospirillum sp. SL38
1 Verasper variegatus			1 Rhodomicrobium vannielii
1 Ventomnestia villica			1 Rhodococcus sp. FCL1
1 VCSM13 interference-resistant helper phage			1 Rhodococcus sp. A2-608
1 Vaucheria sp. 1 AS-2014			1 Rhodococcus pyridinivorans
1 Variovorax sp. DT 6-08			1 Rhodococcus jostii
1 Vampyroteuthis infernalis			1 Rhodanobacter denitrificans
1 Usnea trachycarpa			1 rhizosphere bacterium UMCV2
1 Usnea lapponica			1 Rhizoctonia solani
1 Ursus maritimus			1 Rhizobium sp. GR12C
1 Uroplatus ebenaui			1 Rhizobium etli
1 Uroobovella sp. OSAL014198			1 Rathayibacter tritici
1 Urocystales sp. TR-2014			1 Pyrenophora tritici-repentis
1 Upupa epops			1 Punctularia strigosozonata
1 unidentified marine bacterioplankton			1 Pseudozyma flocculosa
1 uncultured Williamsia sp.			1 Pseudonocardia sp. R22-50
1 uncultured Waitea			1 Pseudomonas syringae
1 uncultured Verrucomicrobiales bacterium HF0200_39L05			1 Pseudomonas sp. UW4
1 uncultured Veillonella sp.			1 Pseudomonas sp. TV34May
1 uncultured Veillonellaceae bacterium			1 Pseudomonas sp. BACT-17
1 uncultured Vannellidae			1 Pseudomonas parafulva
1 uncultured Thermomonospora sp.			1 Pseudomonas knackmussii
1 uncultured Thermomonas sp.			1 Pseudomonas jinjuensis
1 uncultured Thanatephorus			1 [Pseudomonas] geniculata
1 uncultured Tetracladium			1 Pseudomonas fulva
1 Uncultured Terpnacarus			1 Pseudomonas balearica
1 uncultured Termitomyces			1 Prosthecochloris aestuarii
1 uncultured syndiniales			1 Propionibacterium sp. HKG211
1 uncultured sulfur-oxidizing symbiont bacterium			1 Propionibacterium avidum
1 uncultured Streptosporangineae bacterium			1 Propionibacterium acidipropionici
1 uncultured Spirochaetales bacterium			1 Prevotella sp. Sc00026
1 uncultured Sphingomonas sp.			1 Postia placenta
1 uncultured Sphingomonadales bacterium			1 Porostereum crassum
1 uncultured Sphingomonadaceae bacterium			1 Polynucleobacter necessarius
1 uncultured Sphingobacteriales bacterium			1 Polaromonas sp. JS666
1 uncultured Sphingobacteria bacterium			1 Pleodorina starrii
1 uncultured Sinorhizobium sp.			1 Planomonospora sp. ID91907
1 uncultured Singulisphaera sp.			1 Piriformospora indica
1 uncultured Selenomonas sp.			1 Pirellula staleyi
1 uncultured Sebacinales			1 Pinguiochrysis pyriformis
1 uncultured Scheffersomyces			1 Physarum polycephalum
1 uncultured SAR86 cluster bacterium			1 Phormidium papyraceum
1 uncultured Russulaceae			1 Pezizella epithallina
1 uncultured Russula			1 Penicillium sp. F18 MAN-2013
1 uncultured Rubrobacteridae bacterium			1 Pelobacter propionicus
1 uncultured Rhodococcus sp.			1 Pelobacter carbinolicus
1 uncultured Rhizobiales bacterium HF4000_48A13			1 Pectobacterium carotovorum
1 uncultured Rhizamoeba			1 Pectinatus cerevisiiphilus
1 uncultured Readeriella			1 Parvibaculum lavamentivorans
1 uncultured Pseudomonas sp.			1 Parachlamydia acanthamoebae
1 uncultured Propionibacterineae bacterium			1 Pantoea vagans
1 uncultured prokaryote			1 Pantholops hodgsonii
1 uncultured Prasinophyceae			1 Panagrolaimus sp. JU765
1 uncultured Porphyrobacter sp.			1 Paenibacillus sp. PcRB018
1 uncultured Polaromonas sp.			1 Paenibacillus sp. FSL R7-0273
1 uncultured Pleosporaceae			1 Paenibacillus sp. FSL H7-0357
1 uncultured Planctomycetia bacterium			1 Paenibacillus sp. DF 9R
1 uncultured planctomycete			1 Paenibacillus sabinae
1 uncultured Piloderma			1 Onchocerca ochengi
1 uncultured Phormidium sp.			1 Onchocerca flexuosa
1 uncultured Phenylobacterium sp.			1 Oenococcus oeni
1 uncultured Pedobacter sp.			1 Novosphingobium sp. HLJ-RS18
1 uncultured Parcubacteria bacterium			1 Nonlabens marinus
1 uncultured Ornithinimicrobium sp.			1 Nonlabens dokdonensis
1 uncultured Octadecabacter sp.			1 Nomascus leucogenys
1 uncultured Novosphingobium sp.			1 Nocardioides sp. W-NB-8
1 uncultured Nodosilinea sp.			1 Nocardioides sp. Gsoil 327
1 uncultured Nocardioides sp.			1 Nocardioides sp. Bzb3
1 uncultured Nitrospira sp.			1 Nocardioides sp. 9_67
1 uncultured Nitratireductor sp.			1 Nocardioides furvisabuli
1 uncultured Neisseria sp.			1 Nocardia seriolae
1 uncultured Mycobacterium sp.			1 Nitrospira moscoviensis
1 uncultured Mitsuaria sp.			1 Nitrosomonas sp. Is79A3
1 uncultured microeukaryote			1 Nitrobacter hamburgensis
1 uncultured Micrococcineae bacterium			1 Neisseria shayeganii
1 uncultured Microbacteriaceae bacterium			1 Neisseria pharyngis
1 uncultured Methylobacteriaceae bacterium			1 Neisseria cinerea
1 uncultured Marinimicrobia bacterium HF0500_01L02			1 Nadsonia starkeyi-henricii
1 uncultured marine thaumarchaeote SAT1000_16_E03			1 Myroides odoratus
1 uncultured marine streptophyte			1 Mycobacterium tokaiense
1 uncultured marine crenarchaeote KM3-153-F8			1 Mycobacterium sp. BB38
1 uncultured marine bacterium Ant4D5			1 Mycobacterium simiae
1 uncultured marine bacterium			1 Mycobacterium neoaurum
1 uncultured Malassezia			1 Mycobacterium kansasii
1 uncultured Kotlabaea			1 Mycobacterium fortuitum
1 uncultured Janibacter sp.			1 Mycobacterium canettii
1 uncultured Intrasporangiaceae bacterium			1 Muricauda ruestringensis
1 uncultured Hyphomicrobium sp.			1 Mobiluncus curtisii
1 uncultured Hyphomicrobiaceae bacterium			1 Minimedusa polyspora
1 uncultured haptophyte			1 Microvirga subterranea
1 uncultured Gomphonema			1 Microvirga sp. THG-ST7
1 uncultured Glomeraceae			1 Micromonospora sp. L5
1 uncultured gamma proteobacterium			1 Micromonospora inyonensis
1 uncultured Flavobacterium sp.			1 Microcystis aeruginosa
1 uncultured Flavobacteriales bacterium			1 Microbotryum lychnidis-dioicae
1 uncultured Flavobacteriaceae bacterium			1 Microbispora sp. S20-24
1 uncultured Firmicutes bacterium			1 Microbacterium trichothecenolyticum
1 uncultured Fibroporia			1 Microbacterium sp. Bmb9
1 uncultured eukaryotic picoplankton			1 Microbacterium sp. BAB-4335
1 uncultured Enterococcus sp.			1 Microbacterium oxydans
1 uncultured Enterobacteriaceae bacterium			1 Microbacterium hatanonis
1 uncultured endophytic fungus			1 Microbacterium arborescens
1 uncultured Emticicia sp.			1 Methylomonas methanica
1 uncultured Dothideomycetidae			1 Methylomicrobium alcaliphilum
1 uncultured Diversispora			1 Methylobacterium sp. V3
1 uncultured dinophysoid			1 Methylobacterium sp. Pao07
1 uncultured dinoflagellate			1 Methylobacterium populi
1 uncultured Desulfobulbus sp.			1 Methylobacterium marchantiae
1 uncultured Delftia sp.			1 Methylobacterium adhaesivum
1 uncultured Cystobacteraceae bacterium			1 Methylacidiphilum fumariolicum
1 uncultured cyanobacterium			1 Methanosarcina barkeri
1 uncultured Clavibacter sp.			1 Mesorhizobium sp. phym.2a
1 uncultured Chromatiales bacterium HF0200_41F04			1 Mesorhizobium sp. NBIMC_P2
1 uncultured Chloroflexi bacterium 1i19			1 Mesorhizobium sp. Lc3-2
1 uncultured Chloroflexi bacterium			1 Mesorhizobium sp. JNVU RA14
1 uncultured Chelatococcus sp.			1 Mesorhizobium opportunistum
1 uncultured chaetothyriomycete			1 Mesorhizobium loti
1 uncultured cercozoan			1 Melanopsichium pennsylvanicum
1 uncultured Cellulomonas sp.			1 Megasphaera elsdenii
1 uncultured Bradyrhizobium sp.			1 Marsupiomonas sp. NIES 1824
1 uncultured Banisveld eukaryote			1 Marssonina brunnea
1 uncultured bacterium W5-51b			1 Marinobacter salarius
1 uncultured bacterium HF0500_24B12			1 Mannheimia varigena
1 uncultured bacterium CSP1-7 CD WWE3			1 Malassezia sympodialis
1 uncultured bacterium CSL12			1 Magnetospirillum magneticum
1 uncultured bacterium contig00047			1 Magnetospirillum gryphiswaldense
1 uncultured bacterium contig00035			1 Magnetospira sp. QH-2
1 uncultured bacterium ARCTIC24_B_12			1 Lyophyllum decastes
1 uncultured bacterium 98			1 Lipomyces kononenkoae
1 uncultured bacterium 92			1 Leucosporidium sp. AY30
1 uncultured bacterium 89			1 Leuconostoc gasicomitatum
1 uncultured bacterium 4050020-J15			1 Leuconostoc carnosum
1 uncultured bacterium 293			1 Leucogyrophana montana
1 uncultured bacterium 259			1 Leptospira santarosai
1 uncultured bacterium 213			1 Leptospira biflexa
1 uncultured Articulospora			1 Legionella hackeliae
1 uncultured Armophorida			1 Laribacter hongkongensis
1 uncultured Armatimonadetes bacterium			1 Lactobacillus salivarius
1 uncultured Arctic sea ice bacterium			1 Lactobacillus murinus
1 uncultured Apusozoa			1 Lactobacillus gasseri
1 uncultured anaerobic bacterium			1 Lactobacillus animalis
1 uncultured ammonia-oxidizing bacterium			1 Lachnoclostridium phytofermentans
1 uncultured alveolate			1 Kribbella sandramycini
1 uncultured Agaricomycotina			1 Komagataeibacter xylinus
1 uncultured Actinoplanes sp.			1 Klebsiella pneumoniae
1 uncultured actinomycete			1 Jeotgalibacillus sp. D5
1 uncultured Acidovorax sp.			1 Janthinobacterium sp. Marseille
1 uncultured Acidobacteriales bacterium HF0200_23L05			1 Janibacter sp. I12A-00916
1 uncultured Acidobacteriaceae bacterium			1 Isoptericola variabilis
1 uncultured Acidimicrobiales bacterium			1 Inocybe sp. AU61
1 unclassified cirratulid			1 Ignisphaera aggregans
1 Ulocladium sp. F4			1 Ignavibacterium album
1 Tyromyces chioneus			1 Ichthyosporea sp. ex Tenebrio molitor
1 Tylopilus aff. virens 01-541			1 Hyphomicrobium denitrificans
1 Tylenchorhynchus claytoni			1 Hymenobacter sp. R-36499
1 Turbanella cornuta			1 Hymenobacter sp. DG7A
1 Tupinambis quadrilineatus			1 Hymenobacter sp. DG5B
1 Tupaia chinensis			1 Hymenobacter gelipurpurascens
1 Tubulanus pellucidus			1 Hydnum albidum
1 Tubulanus annulatus			1 Hyalopeziza sp. TNS-F17879
1 Tubulanidae sp. MS-2008			1 Hippea maritima
1 Tsukamurella paurometabola			1 Herbiconiux sp. NT 5-01
1 Tropidosteptes sp. WCW-2003			1 Heliobacterium modesticaldum
1 Trogloneta sp. Queensland			1 Hammondia hammondi
1 Tritetrabdella scandens			1 Halorhodospira halochloris
1 Triplax thoracica			1 Halorhabdus utahensis
1 Triopha catalinae			1 Hafnia alvei
1 Trigonopsis variabilis			1 Haemophilus influenzae
1 Trigonopsis sp. NRRL Y-27307			1 Haemophilus ducreyi
1 Tridacna crocea			1 Gryllus bimaculatus
1 Trichosporon sp. 06VT03			1 Granulibacter bethesdensis
1 Trichosporon asahii			1 Gordonia sp. KTR9
1 Trichopezizella sp. KUS-F52478			1 Gordonia bronchialis
1 Trichomonascus petasosporus			1 Gluconacetobacter diazotrophicus
1 Tricholepidozia lawesii			1 Gilliamella apicola
1 Trichogaster leerii			1 Geodermatophilus obscurus
1 Tribonema affine			1 Geobacter metallireducens
1 Tribolodon hakonensis			1 Geobacter bemidjiensis
1 Triaenodes sp. Tric1			1 Geobacillus sp. WCH70
1 Treponema succinifaciens			1 Gemmata obscuriglobus
1 Tremella foliacea			1 Geminella minor
1 Trematomus bernacchii			1 Gallus gallus
1 Trametes cinnabarina			1 Fusobacterium nucleatum
1 Tragopan temminckii			1 Fusobacterium necrogenes
1 Trachytes aegrota			1 Frateuria aurantia
1 Trachinotus falcatus			1 Flavobacterium sp. THG-DN6.19
1 Torreya grandis			1 Flavobacterium sp. KJF15-9
1 Tor khudree			1 Flavobacterium sp. AC17
1 Tomopteris sp. THS-2006			1 Flavobacterium sp. A1-8
1 Tomocerus jilinensis			1 Fistulifera pelliculosa
1 Tilletia indica			1 Faecalibacterium prausnitzii
1 Thryonomys swinderianus			1 Eucheuma denticulatum
1 Thraustochytrium aureum			1 Eubacterium acidaminophilum
1 Thraustochytriidae sp. A4			1 Estrella lausannensis
1 Thioflavicoccus mobilis			1 Erysipelothrix rhusiopathiae
1 Thermomonospora chromogena			1 Erwinia tasmaniensis
1 Thermomicrobium roseum			1 Enterococcus faecalis
1 Thermodesulfovibrio yellowstonii			1 Enterococcus columbae
1 Thereuoneminae sp. MCZ IZ-103200			1 Enterococcus casseliflavus
1 Theobroma cacao			1 Enterobacter cloacae
1 Themiste alutacea			1 Ensifer sp. THG-SQG3
1 Thelazia callipaeda			1 Emticicia sp. HME8687
1 Theileria orientalis			1 'Elaeis guineensis' spear rot disease phytoplasma
1 Theileria cervi			1 Echinorhynchida sp. MGV-2008
1 Thecaphora thlaspeos			1 Dyella japonica
1 Thauera sp. MZ1T			1 Dyadobacter sp. N-YB-2168
1 Thalassiothrix longissima			1 Dyadobacter arcticus
1 Teutonia sp. JA-2011			1 Duganella sp. MsC-09-1CB3-02
1 Tetrasphaera duodecadis			1 Dothideomycetes sp. JYC1038
1 Tetranemertes antonina			1 Dokdonia sp. 4H-3-7-5
1 Tetracladium sp. MG04			1 Dipetalonema sp. YQ-2006
1 Terriglobus saanensis			1 Dinoroseobacter shibae
1 Terebellides stroemii			1 Dinophilus sp. KW-2009
1 Teramulus waterloti			1 Didymosphenia geminata
1 Tephrocybe inolens			1 Dickeya dadantii
1 Telema cucurbitina complex sp. Cave_num7			1 Desulfuromonas acetoxidans
1 Taylorella asinigenitalis			1 Desulfurivibrio alkaliphilus
1 Taphrina farlowii			1 Desulfurella acetivorans
1 Taphiassa sp. Tasmania 'robertsi'			1 Desulfovibrio gigas
1 Tanganikallabes sp. JW-2012			1 Desulfovibrio desulfuricans
1 Tandanus sp. 2 DMH-2010			1 Desulfotomaculum kuznetsovii
1 Talaromyces stipitatus			1 Desulfomonile tiedjei
1 Syphacia muris			1 Desulfococcus oleovorans
1 Synura spinosa			1 Desulfitobacterium hafniense
1 Syntrophus aciditrophicus			1 Desulfitobacterium dichloroeliminans
1 Syntrophomonas wolfei			1 Demequina sp. R-4-H-3
1 Sympetrum fonscolombii			1 Cyprinus carpio
1 Sympetrum eroticum			1 Cyanothece sp. PCC 7424
1 Symbiobacterium thermophilum			1 Cyanothece sp. ATCC 51142
1 Syllis gracilis			1 Curvularia lunata
1 Subtercola sp. Lor56			1 Curvibacter sp. IMCC12816
1 Stylopallene longicauda			1 Cupriavidus metallidurans
1 Stylogaster frauci			1 Culex quinquefasciatus
1 Stylochlamydium venustum			1 Cucurbita pepo
1 Struthiolipeurus struthionis			1 Cryptomonas tetrapyrenoidosa
1 Streptosporangium sp. TSI124-17			1 Cryptomonas sp. Sinjeong 080610A
1 Streptosporangium roseum			1 Cryptomonas sp. CNUCRY 75
1 Streptomyces sp. H7667			1 Cryptococcus wieringae
1 Streptomyces sp. 1-16			1 Cryptococcus sp. AsA4.1
1 Streptomyces scabrisporus			1 Cryptococcus laurentii
1 Streptomyces mashuensis			1 Cronobacter sakazakii
1 Streptomyces griseus			1 Criblamydia sequanensis
1 Streptomyces erythrogriseus			1 Coxiella endosymbiont of Amblyomma americanum
1 Streptococcus salivarius			1 Coxiella burnetii
1 Streptococcus pyogenes			1 cotton phyllosphere bacterium M
1 Streptococcus pneumoniae			1 Corynebacterium sp. Pao73
1 Streptococcus oligofermentans			1 Corynebacterium sp. ATCC 6931
1 Streptococcus macedonicus			1 Corynebacterium minutissimum
1 Streptococcus gordonii			1 Corynebacterium halotolerans
1 Streptococcus anginosus			1 Corynebacterium glutamicum
1 Streptacidiphilus neutrinimicus			1 Corynebacterium callunae
1 Stomphia didemon			1 Corynebacterineae bacterium CL6.45
1 Stigmatella aurantiaca			1 Coprothermobacter proteolyticus
1 Stigmaeopsis miscanthi			1 Coprinopsis cinerea
1 Sterreria boucheti			1 Comamonadaceae bacterium B1
1 Stephanoeca diplocostata			1 Colletotrichum fioriniae
1 Stenus sp. DDM0362			1 Colletotrichum coccodes
1 Stenotrophomonas sp. BCc6			1 Coccidioides immitis
1 Stenostomum arevaloi			1 [Clostridium] piliforme
1 Stemona javanica			1 [Clostridium] clariflavum
1 Steinernema sp. PAK.S.S.97(A)			1 [Clostridium] cellulolyticum
1 Steinernema litorale			1 Clogmia albipunctata
1 Stegophorus macronectes			1 Clavibacter sp. F78
1 Stegastes partitus			1 Clavibacter sp. F291
1 Stasimopus sp. MY565			1 Clavibacter sp. C55
1 Starmera amethionina			1 Cladosporium ramotenellum
1 Staphylococcus saprophyticus			1 Cladophialophora bantiana
1 Staphylococcus pseudintermedius			1 Citrobacter freundii
1 Staphylococcus aureus			1 Citrobacter amalonaticus
1 Squalus acanthias			1 Citeromyces nyonsensis
1 Spongotrochus glacialis			1 Ciliophrys infusionum
1 Spio sp. LK-2011-2			1 Chthoniobacter flavus
1 Sphingopyxis sp. TSE5			1 Chromobacterium violaceum
1 Sphingomonas sp. TP-Snow-C11			1 Chloroflexus aggregans
1 Sphingomonas sp. SL21			1 Chlorobium limicola
1 Sphingomonas sp. 17			1 Chlamydomonas reinhardtii
1 Sphingomonas sp. 010			1 Chelatococcus asaccharovorans
1 Sphingomonadaceae bacterium PB65			1 Chelativorans sp. BNC1
1 Spherillo grossus			1 Chara vulgaris
1 Sphaerotheriidae sp. JM-2004			1 Cellulophaga algicola
1 Sphaerochaeta pleomorpha			1 Cellulomonas sp. ES3-55
1 Sphaerochaeta coccoides			1 Celeribacter indicus
1 Sphaerobolus iowensis			1 Caulobacter henricii
1 Sphaerechinus granularis			1 Capnocytophaga sp. feline oral taxon 168
1 Speleonectes tulumensis			1 Candidatus Sulcia muelleri
1 Sparassis latifolia			1 Candidatus Saccharibacteria oral taxon TM7x
1 Spaniopsis clelandi			1 Candidatus Nitrosopelagicus brevis
1 Sorex araneus			1 Candidatus Mesochlamydia elodeae
1 Sordaria macrospora			1 Candidatus Endolissoclinum faulkneri
1 Solea senegalensis			1 Candidatus Desulforudis audaxviator
1 Snodgrassella alvi			1 Candidatus Chloracidobacterium thermophilum
1 Sirex noctilio			1 Candidatus Caedibacter acanthamoebae
1 Siphonosoma cumanense			1 Candida dubliniensis
1 Siphluriscus sp. BYU IGCEP241			1 Campylobacter volucris
1 Sinophysis stenosoma			1 Campylobacter upsaliensis
1 Silinae sp. UPOL 001296			1 Campylobacter rectus
1 Siganus luridus			1 Campylobacter jejuni
1 Siboglinum fiordicum			1 Campanula takesimana
1 Shewanella woodyi			1 Calothrix parietina
1 Shewanella denitrificans			1 Calochortus sp. KH-2014
1 Setaria italica			1 Caldilinea aerophila
1 Septobasidium cavarae			1 butyrate-producing bacterium SM4/1
1 Senecio madagascariensis			1 Burkholderia sp. RPE67
1 Selenomonas sp. canine oral taxon 167			1 Burkholderia sp. RPE64
1 Selenomonas ruminantium			1 Burkholderia sp. CCGE1001
1 Seirophora lacunosa			1 Burkholderia pseudomallei
1 Sebastolobus altivelis			1 Burkholderia phymatum
1 Sebastes schlegelii			1 Burkholderia phenoliruptrix
1 Sebastes oculatus			1 Burkholderia multivorans
1 Scytinostroma alutum			1 Burkholderia cepacia
1 Scutus howensis			1 Buchnera aphidicola
1 Scopus umbretta			1 Brevibacillus laterosporus
1 Scopalina blanensis			1 Bradyrhizobium sp. sjz1b
1 Scoloplos fragilis			1 Bradyrhizobium sp. S23321
1 Scolecobasidium excentricum			1 Bradyrhizobium sp. ORS 278
1 Scleropages sp.			1 Bradyrhizobium sp. llw1
1 Scleraulophorus cephalatus			1 Bradyrhizobium sp. lamp2
1 Scinax ruber			1 Bradyrhizobium sp. crg7
1 Schwanniomyces pseudopolymorphus			1 Bradyrhizobium sp. BTAi1
1 Schwanniomyces polymorphus			1 Bradyrhizobium sp. AH6
1 Schwanniomyces occidentalis			1 Bradyrhizobium elkanii
1 Schmidtea mediterranea			1 Bradyrhizobium denitrificans
1 Schizotetranychus saitoi			1 Bracteacoccus minor
1 Schizopepon bryoniifolius			1 Borrelia burgdorferi
1 Schizobranchia insignis			1 Bordetella bronchiseptica
1 Schistosomatidae sp. W688			1 Bordetella avium
1 Schistosomatidae sp. MSB Para 7978			1 Bifidobacterium longum
1 Schistosoma japonicum			1 Beutenbergia cavernae
1 Schedorhinotermes putorius			1 beta proteobacterium CB
1 Sarcophilus harrisii			1 Beijerinckia indica
1 Sanguibacter keddieii			1 Bdellovibrio bacteriovorus
1 Salticus scenicus			1 Baudoinia compniacensis
1 Salpingoeca sp. ATCC BSE-01190019			1 Barnesiella viscericola
1 Salpingoeca euryoecia			1 Bacteroides xylanisolvens
1 Salinicoccus iranensis			1 Bacteroides dorei
1 Salaria pavo			1 bacterium enrichment culture clone DSR_54
1 Saccoglossus kowalevskii			1 bacterium EBAD30
1 Saccharopolyspora sp. BJ24			1 bacterium CPTAC2D
1 Sabella spallanzanii			1 bacterium 199_oclvp489
1 Sabellaria sp. GP0140			1 bacterium 172_xplvp245
1 Sabellaria cementarium			1 bacterium 157_xplvp365
1 Rutilus rutilus			1 Bacillus toyonensis
1 [Ruminococcus] torques			1 Bacillus sp. X1(2014)
1 Rubzovinema sp. EIK-2013			1 Bacillus sp. OxB-1
1 Rubrivivax gelatinosus			1 Bacillus sp. N61
1 Rozella allomycis			1 Bacillus sonorensis
1 Roseobacter sp. KT0202a			1 Bacillus infantis
1 Ripiphoridae sp. UPOL RK0148			1 Bacillus cereus
1 Rimicaris exoculata			1 Bacillus cellulosilyticus
1 Rigifila ramosa			1 Bacillus alcalophilus
1 Riemerella anatipestifer			1 Azospirillum lipoferum
1 Rickettsiella tipulae			1 Azospira oryzae
1 Rickettsiales bacterium Ac37b			1 Auxenochlorella protothecoides
1 Rhytidhysteron rufulum			1 Aspergillus conicus
1 Rhynocoris kumarii			1 Aspergillus campestris
1 Rhynchomonas nasuta			1 Arthrobacter aurescens
1 Rhyncaphytoptus ulmi			1 Arthrobacter agilis
1 Rhyncaphytoptus sp. 28sd2-5r110			1 Arsenophonus endosymbiont of Bemisia sp.
1 Rhodotorula mucilaginosa			1 Apis mellifera
1 Rhodotorula lamellibrachiae			1 Anoxybacillus flavithermus
1 Rhodospirillum centenum			1 Anopheles gambiae
1 Rhodococcus sp. PAMC 27367			1 Anaeromyxobacter sp. Fw109-5
1 Rhodococcus sp. p52			1 Anaerolinea thermophila
1 Rhodococcus sp. A3Y2			1 Amycolicicoccus subflavus
1 Rhizoctonia solani			1 Amycolatopsis orientalis
1 Rhizobium sp. HRS-GS-ADR-GRI			1 Alternaria alternata
1 Rhizobium sp. enrichment culture clone SIP12D			1 Allochromatium vinosum
1 Rhizobium phenanthrenilyticum			1 Alkalilimnicola ehrlichii
1 Rhizobium leguminosarum			1 Aleuria aurantia
1 Rhizobium gallicum			1 Albugo laibachii
1 Rhinebothroides cf. freitasi LRP3929			1 Albidiferax sp. MsC-06-4CB2-07
1 Rheumatobates crassifemur			1 Agrobacterium sp. SL26
1 Rhagio mystaceus			1 Aggregatibacter segnis
1 Rhadinorhynchus sp. GL-2001			1 Agaricomycotina sp. IP
1 Rhabditophanes sp. KR3021			1 Afipia felis
1 Rhabditoides regina			1 Aeromonas hydrophila
1 Renibacterium salmoninarum			1 Aequorivita sp. KMM 6696
1 Reichenowia parasiticae			1 activated sludge bacterium LB45
1 Rathayibacter iranicus			1 Actinomyces viscosus
1 Ranodon sibiricus			1 Actinomadura cremea
1 Ralstonia pickettii			1 Actinobaculum schaalii
1 Quasimus sp. UPOL RK0049			1 Actinobacillus equuli
1 Pyropia yezoensis			1 Actinoallomurus sp. L2A24
1 Pyropia haitanensis			1 Actinoallomurus spadix
1 Pyrenophora tritici-repentis			1 Acinetobacter baumannii
1 Puntius sophore			1 Acidothermus cellulolyticus
1 Pundamilia nyererei			1 Acidobacteria bacterium enrichment culture clone C39_08_H22
1 Puccinia komarovii			1 Acidithiobacillus ferrivorans
1 Ptychopera sp. NVS-2013			1 Acanthamoeba polyphaga mimivirus
1 Ptilidium ciliare			1 Acanthamoeba castellanii
1 Pterothamnion sp. LLG-2014
1 Pteridoiulus aspidiorum
1 Psychroflexus torquis
1 Psychrobacter sp. PRwf-1
1 Pseudozyma flocculosa
1 Pseudoterranova decipiens
1 Pseudomonas sp. NPC2
1 Pseudomonas sp. HS5322
1 Pseudomonas savastanoi
1 Pseudomonas poae
1 Pseudomonas koreensis
1 Pseudomonas fluorescens
1 Pseudolycoriella sp. 2 SS-2012
1 Pseudoeurycea conanti
1 Pseudis minuta
1 Pseudaphanostoma herringi
1 Pseudaleuria quinaultiana
1 Protosquilla folini
1 Protopterus sp.
1 Protoperidinium divergens
1 Protoneura amatoria
1 Protodrilus ciliatus
1 Protodriloides symbioticus
1 Protochlamydia naegleriophila
1 Proteus vulgaris
1 Prorhynchus stagnalis
1 Proporus sp. UJ-2011-1
1 Propionibacterium freudenreichii
1 Progyrator mamertinus
1 Prodontorhabditis wirthi
1 Processa japonica
1 Pristiophorus cirratus
1 Priceomyces carsonii
1 Prevotella ruminicola
1 Povilla adusta
1 Potamanthidae environmental sample
1 Porostereum crassum
1 Porcellio scaber
1 Pontocypris mytiloides
1 Pongo abelii
1 Polystilifera sp. SA-2011
1 Polysiphonia stricta
1 Polyophthalmus pictus
1 Polymorphus trochus
1 Polygonatum filipes
1 Polychoerus sp. AW-2009
1 Poikilolaimus oxycercus
1 Pogonia ophioglossoides
1 Poecilochaetus serpens
1 Podoscypha elegans
1 Plokiophiloides sp. SJ-2013
1 Plestiodon fasciatus
1 Pleosporales sp. 174 OA-2013
1 Plasmodium yoelii
1 Plasmodium inui
1 Plasmodium falciparum
1 Plasmodium chabaudi
1 Plasmodiophora brassicae
1 Planococcus sp. PAMC 21323
1 Plagiostomum whitmani
1 Plagiognathus chrysanthemi
1 Plagiobryum cyclophyllum
1 Piptoporus betulinus
1 Pinus pinaster
1 Pinus densiflora
1 Pinna carnea
1 Pinguiochrysis pyriformis
1 Piloderma byssinum
1 Picocystis salinarum
1 Pichia sp. GAXQ-1
1 Pichia sp. 2d
1 Pichia jaroonii
1 Phytophthora megasperma
1 Physcomitrella patens
1 Phylloporus pachycystidiatus
1 Phycicoccus sp. S3H7
1 Phycicoccus aerophilus
1 Phrynomantis microps
1 Phoma sp. 1 OB-2014
1 Pholidoptera griseoaptera
1 Pholas dactylus
1 Phoenix dactylifera
1 Phlebia nitidula
1 Phaseolus vulgaris
1 Phascolosoma nigrescens
1 Phanerotomella sp. RDB-2000
1 Phaneroptera nigroantennata
1 Phanerochaete carnosa
1 Phallusia nigra
1 Phakopsora pachyrhizi
1 Phacus pleuronectes
1 Petricola lapicida
1 Perophora japonica
1 Peronosclerospora sp. ST-2011
1 Periplaneta fuliginosa
1 Peringia ulvae
1 Perenniporia russeimarginata
1 Perca fluviatilis
1 Pentapharsodinium dalei
1 Pelobacter propionicus
1 Pelecorhynchus personatus
1 Pelagobia cf. longicirrata OK-2012
1 Pedobacter sp. Q-4
1 Pedinomonas minor
1 Pectinaria gouldii
1 Parvimonas micra
1 Parvicardium minimum
1 Parotoplana primitiva
1 Parergodrilus heideri
1 Paraturbanella teissieri
1 Paraturbanella sp. NBP-2014
1 Paratomella rubra
1 Paraplanocera oligoglena
1 Paranisentomon triglobulum
1 Paramoeba perurans
1 Paramecium tetraurelia
1 Paralamyctes mesibovi
1 Paragorgia arborea
1 Paracrorhynchus sp. n. TJ-2014
1 Paracoccus sp. S-NB-11
1 Parachlamydiaceae bacterium CRIB39
1 Paracercomonas marina
1 Paracerceis cordata
1 Paracatenula sp. 'ruetzleri' CBC
1 Paracatenula sp. 'galateia' Li
1 Paracatenula galateia
1 Papio hamadryas
1 Papia bifida
1 Panulirus cygnus
1 Pantoea vagans
1 Pantoea sp. R21
1 Pan paniscus
1 Panicum virgatum
1 Pangasianodon hypophthalmus
1 Pandoraea pulmonicola
1 Palaemon pacificus
1 Palaemon debilis
1 Paenibacillus validus
1 Paenibacillus sp. PcRB018
1 Paenibacillus sp. Kongs-47
1 Paenibacillus sp. FSL R7-0273
1 Paenibacillus sp. FSL R5-0912
1 Paenibacillus sp. DF4US9
1 Paenibacillus sp. D10-2
1 Paenibacillus sabinae
1 Paenibacillus pasadenensis
1 Oxymonas sp. ItaOx8
1 Owenweeksia hongkongensis
1 ostracod environmental sample
1 Ossicaulis lignatilis
1 Osmundea pinnatifida
1 Osmerus mordax
1 Osmanthus fragrans
1 Osedax sp. sagami-7
1 Oryza rufipogon
1 Orygma luctuosum
1 Ornithobacterium rhinotracheale
1 Oreochromis niloticus
1 Orchestia gammarellus
1 Opuntia sp. MCCPL-2012
1 Opitutus terrae
1 Opitutus sp. VeGlc2
1 Opisthorchis viverrini
1 Ophionereis reticulata
1 Oncorhynchus tshawytscha
1 Onchocerca volvulus
1 Okamejei schmidti
1 Oedohysterium insidens
1 Oedogonium howardii
1 Odorrana hosii
1 Odontaster validus
1 Odobenus rosmarus
1 Ochrobactrum anthropi
1 Ochotona princeps
1 Oblea torta
1 Nyctotheroides deslierresae
1 Nyctereutes procyonoides
1 Nucula proxima
1 Notomastus sp. SIO_BIC A3421
1 Notocrater sp. SWA-2010
1 Norrisiella sphaerica
1 Normandina pulchella
1 Nodopelta rigneae
1 Noctiluca scintillans
1 Nocardioides sp. IK2_46P
1 Nocardioides sp. CF8
1 Nocardioides sp. BT62
1 Nocardioides sp. BA32(2011)
1 Nocardioides sp. 43/14
1 Nocardioides sp. 02SU6
1 Nitrosococcus oceani
1 Nippostrongylus brasiliensis
1 Neorhizobium huautlense
1 Neopilionidae sp. SV-2014a
1 Neolissochilus hexagonolepis
1 Neogonodactylus bredini
1 Neofelis nebulosa
1 Neodasys sp. NP-2013
1 Neochlamydia hartmannellae
1 Nemesiidae sp. Mex
1 Nemertoderma westbladi
1 Nemertinoides sp. N4
1 Nemertean sp. 1 SA-2011
1 Nematogenia sp. 341
1 Neisseria sp. oral taxon 020
1 Neisseria pharyngis
1 Neisseria perflava
1 Neisseria lactamica
1 Neisseria gonorrhoeae
1 Neisseria flava
1 Naumovozyma dairenensis
1 Natronomonas pharaonis
1 Nasonia giraulti
1 Narcine brasiliensis
1 Nannophya pygmaea
1 Nakazawaea holstii
1 Nakamurella sp. 2.2.1-B1
1 Naineris dendritica
1 Myrmecopterina sp. JMH-2010
1 Mycosphaerellaceae sp. MU-362
1 Mycosphaerellaceae sp. CPC 12304
1 Mycobacterium vanbaalenii
1 Mycobacterium tuberculosis
1 Mycobacterium shottsii
1 Mycobacterium phlei
1 Mycobacterium marinum
1 Mycobacterium liflandii
1 Mycobacterium gordonae
1 Mycobacterium gilvum
1 Mycobacterium chubuense
1 Mycobacterium arabiense
1 Mya arenaria
1 Musa balbisiana
1 Muridae environmental sample
1 Mortierella fimbricystis
1 Morella rubra
1 Monolistra caeca
1 Monobothroides chalmersius
1 Monilinia laxa
1 Modeeria rotunda
1 Mithraculus denticulatus
1 Misgurnus anguillicaudatus
1 Mimetus testaceus
1 Millsonia sp. Gh
1 Millerozyma acaciae
1 Micrutalis calva
1 Micrura sp. MCZ IZ 133724
1 Microtus levis
1 Micropterus salmoides
1 Microplitis demolitor
1 Micromonas pusilla
1 Microdorylaimus miser
1 Microcycas calocoma
1 Micrococcus endophyticus
1 Microcebus murinus
1 Microbacterium trichothecenolyticum
1 Microbacterium insulae
1 Microascus trigonosporus
1 Metschnikowia agaves
1 Methylocella silvestris
1 Methyloceanibacter caenitepidi
1 Methylobacterium sp. Pao33
1 Methylobacterium sp. JG3
1 Methylobacterium rhodinum
1 Methylobacterium mesophilicum
1 Methylacidiphilum fumariolicum
1 Metastrongylus salmi
1 Metanephrops armatus
1 Metajapyx sp. MFW-2001
1 Messor piceus
1 Mesovelia ebbenielseni
1 Mesostigma viride
1 Mesorhizobium loti
1 Mesorhizobium ciceri
1 Mesorhabditis anisomorpha
1 Mesacanthion sp. 2 MJR-2013
1 Melanopsichium pennsylvanicum
1 Megoura crassicauda
1 Megathyrsus maximus
1 Megalobrama amblycephala
1 Megachile parietina
1 Mecopoda elongata
1 Mecodema curvidens
1 Mecistocephalus sp. YG-2007
1 Meara stichopi
1 Mayamaea atomus
1 Massarina rubi
1 Marsupenaeus japonicus
1 Marssonina brunnea
1 Marivirga tractuosa
1 Marinomonas posidonica
1 marine sponge bacterium PLATEmarine+(6)-2
1 marine bacterium B5-6
1 Maricaulis maris
1 Marasmius strobiluriformis
1 Mannheimia varigena
1 Mannheimia granulomatis
1 mammal environmental sample
1 Malus hupehensis
1 Malkara sp. Queensland
1 Malassezia sympodialis
1 Magnetococcus marinus
1 Magelona sp. VR-2004
1 Macrophomina phaseolina
1 Macrocarpus perennis
1 Macrobrachium rosenbergii
1 Macrobrachium ohione
1 Machilis hrabei
1 Macaca nemestrina
1 Lysinibacillus sphaericus
1 Lysinibacillus fusiformis
1 Luteolibacter sp. LX93
1 Lumbricus rubellus
1 Lucinidae cf. Myrtea sp. STW-2014
1 Loxomitra tetraorganon
1 Lophodermium nitidum
1 Longidorus diadecturus
1 Lobaria pulmonaria
1 Loa loa
1 Littoraria vespacea
1 Listrophorus validus
1 Listeria monocytogenes
1 Lipomyces smithiae
1 Limnomermis sp. 1 JH-2014
1 Limnocaridina tanganyikae
1 Leucosporidium scottii
1 Leucosphaera cf. diaphana IM-2009-10359
1 Leuconostoc sp. C2
1 Leucoagaricus gongylophorus
1 Lethrinus lentjan
1 Lestrolepis japonica
1 Leptographium sp. WIN(M)984
1 Leptogium burnetiae
1 Leptochiton saitoi
1 Leptobrachium boringii
1 Lepisosteus osseus
1 Lepidurus arcticus
1 Lepidodasys sp. Elba Island-DTJL-2003
1 Leodamas rubra
1 Lentinus strigosus
1 Lemna disperma
1 Leisingera methylohalidivorans
1 Leishmania panamensis
1 Leishmania braziliensis
1 Leidynema appendiculata
1 Lednia tumana
1 Lecidea sp. 2 Lay 04-0326
1 leaf litter basidiomycete sp. 19/2-32
1 Lautropia sp. oral taxon A94
1 Lautropia mirabilis
1 Lassophora sp. MCZ DNA106727
1 Lasiodora parahybana
1 Lasallia rossica
1 Larus glaucoides
1 Larimichthys crocea
1 Laonice cirrata
1 Lampyridae sp. UPOL RK0101
1 Lamprochernes savignyi
1 Lampris guttatus
1 Lampetra planeri
1 Lagynochthonius sp. JA-2011
1 Lagenidium sp. SLG-2014b
1 Laevipilina antarctica
1 Lactobacillus delbrueckii
1 Lacinutrix sp. 5H-3-7-4
1 Laccaria amethysteo-occidentalis
1 Kwoniella mangrovensis
1 Kurtus gulliveri
1 Kuraishia molischiana
1 Kryptolebias marmoratus
1 Kroswia crystallifera
1 Korotnevella monacantholepis
1 Komagataella pastoris
1 Komagataeibacter xylinus
1 Komagataeibacter europaeus
1 Kodamaea ohmeri
1 Kluyveromyces marxianus
1 Klebsormidium flaccidum
1 Kitasatospora phosalacinea
1 Kingella potus
1 Kazachstania africana
1 Kareius bicoloratus
1 Kallymenia requienii
1 Janthinobacterium sp. Marseille
1 Janibacter sp. GIC55
1 Isosphaera pallida
1 Islandinium tricingulatum
1 Ischyropsalis pyrenaea
1 Inocybe sp. YF-2014
1 Inocybe praecox
1 Ilyocypris sp. SFH-2011b
1 Ilyarachna antarctica
1 Ichthyophthirius multifiliis
1 Iberobathynella celiana
1 Hyrtios proteus
1 Hypsiboas ornatissimus
1 Hypsiboas dentei
1 Hypsibius sp. 'Moon 1997'
1 Hypopachus variolosus
1 Hypocaccus lucidulus
1 Hyphomonas neptunium
1 Hyphodontia breviseta
1 Hypentelium nigricans
1 Hymenobacter sp. T-3
1 Hymenobacter sp. R-42743
1 Hymenobacter sp. R-36499
1 Hymenobacter sp. L2A13
1 Hymenobacter sp. Ht11
1 Hymenobacter sp. DW17
1 Hylarana raniceps
1 Hylarana glandulosa
1 Hydrostachys angustisecta
1 Hydrophyllum capitatum
1 Hydraena sp. MNCN AI687
1 Hydraena sp. MNCN AI429
1 Hydraena cristatigena
1 Hydractinia symbiolongicarpus
1 Hydnum repandum
1 Huttonia sp. 2 HMW-2014
1 Huso dauricus
1 Huperzia selago
1 Hormogaster castillana
1 Hordeum vulgare
1 Hoplolaimus seinhorsti
1 Hoplandrothrips quadriconus
1 Holtermanniella sp. CRUB 1256
1 Histoplasma capsulatum
1 Hirschia baltica
1 Hippoglossus hippoglossus
1 Heth taybaci
1 Heterorhabditis bacteriophora
1 Heterokontophyta sp. 1 SEH-2013
1 Heterodontus francisci
1 Herpele squalostoma
1 Herdmania momus
1 Herbidospora cretacea
1 Herbaspirillum lusitanum
1 Henosepilachna vigintioctomaculata
1 Hemisquilla californiensis
1 Hemipenaeus carpenteri
1 Hemigrapsus takanoi
1 Hemigastrostyla enigmatica
1 Hemidactylus frenatus
1 Hemicriconemoides wessoni
1 Hemibarbus mylodon
1 Helotiales sp. 25 OA-2013
1 Helle longirostris
1 Heliobacterium modesticaldum
1 Helicobacter cinaedi
1 Hazenella coriacea
1 Hartmanella sp. ITB
1 Haplosporidium littoralis
1 Haplosporidian parasite of Pandalus platyceros
1 Haplochromis burtoni
1 Hantzschia amphioxys
1 Hammondia hammondi
1 Halomonas campisalis
1 Haliotis discus
1 Halacritus sp. DDM0286
1 Haemophilus influenzae
1 Haemadipsa ornata
1 Gyrophaena sp. DDM0460
1 Gyratrix sp. n. TJ-2014
1 Gymnogyps californianus
1 Gryllus bimaculatus
1 Graphis scripta
1 Granulicella mallensis
1 Gracilaria sp. LLG-2014
1 Gordonia sp. KTR9
1 Gordius sp. NP 2005a
1 Goniada brunnea
1 Gongylonema sp. NSMT:As3673a
1 Gnomulus rostratus
1 Glycyphana horsfieldi
1 Glycymeris pectunculus
1 Glycine max
1 Glossoscolex paulistus
1 Glossiphonia complanata
1 Glomus sp. MUCL 43206
1 Glomus sp. MUCL 43205
1 Geophilus carpophagus
1 Geodermatophilus obscurus
1 Geobacter sulfurreducens
1 Geobacter metallireducens
1 Geobacter lovleyi
1 Geobacter daltonii
1 Gazza minuta
1 Gasterosteus aculeatus
1 Ganoderma resinaceum
1 Gammarus balcanicus
1 Gambierdiscus silvae
1 Gambierdiscus belizeanus
1 Galeocerdo cuvier
1 Galba sp. ACC-2011
1 Galathea rostrata
1 Gaeumannomyces graminis
1 Fustiger sp. Costa Rica JP-2014
1 Fusobacterium nucleatum
1 Fusarium sp. Y1117
1 Fusarium graminearum
1 fungal yeast sp. Urf814
1 Fundulopanchax filamentosus
1 Fujientomon dicestum
1 Fucus vesiculosus
1 Frigoribacterium sp. DT 7-01
1 Frigoribacterium sp. B1-25c-3
1 Frankia symbiont of Datisca glomerata
1 Frankia sp. EAN1pec
1 Frankia sp.
1 Frankia alni
1 Fragum unedo
1 Fragilariforma sp. LKM-2011
1 Fragaria vesca
1 Fouragea viridistellata
1 Formosa agariphila
1 Forficula auricularia
1 Flexibacter litoralis
1 Flavopunctelia flaventior
1 Flavobacterium sp. UA-JF1513
1 Flavobacterium sp. THG-DN6.19
1 Flavobacterium sp. PAMC 27207
1 Flavobacterium sp. 7A-370
1 Flavobacteriaceae bacterium 3519-10
1 Fistulifera solaris
1 Fistulifera saprophila
1 Finegoldia magna
1 Fimoscolex sp. PG
1 Filobasidium globisporum
1 Filarinema flagrifer
1 Fibrillithecis sp. RL-2012a
1 Festuca altissima
1 Fergusobia sp. UPG M. decora
1 Favosipora rosea
1 Faecalitalea cylindroides
1 Exogone verugera
1 Exiguobacterium sp. AT1b
1 Eutrema salsugineum
1 Euryspeonomus beruetei
1 Eurotium athecium
1 Eumecopoda cyrtoscelis
1 Eucnemidae sp. UPOL RK0078
1 Eucnemidae sp. UPOL 001231
1 Eucampsipoda inermis
1 Eucalodium sp. DRUW-2008
1 Eubacterium limosum
1 Equulites elongatus
1 Epirinus aeneus
1 Epiophlebia superstes
1 Epibryon turfosorum
1 Epedanoidea sp. JA-2011
1 Entomophaga aulicae
1 Entodesma navicula
1 Enterobacter hormaechei
1 Engraulis encrasicolus
1 endosymbiont of unidentified scaly snail isolate Monju
1 endophytic ascomycete BCC 8616
1 Encephalitozoon cuniculi
1 Emticicia sp. NL128
1 Emticicia sp. HME8687
1 Emticicia ginsengisoli
1 Embiophila sp. SJ-2013
1 Emberiza schoeniclus
1 Elizabethkingia anophelis
1 Elenkiniana gloriae
1 Elater sp. UPOL RK0013
1 Elasmosoma sp. RDB-2000
1 Elaeophora elaphi
1 Ektaphelenchoides spondylis
1 Eirene kambara
1 Eimeria tenella
1 Ehrlichia muris
1 Eggerthella sp. YY7918
1 Ectocarpus siliculosus
1 Ecsenius bicolor
1 Echinops telfairi
1 Echinicola vietnamensis
1 Echinaster sepositus
1 Dyella jiangningensis
1 Dunaliella viridis
1 Drunella tuberculata
1 Drosophila persimilis
1 Drosophila mayaguana
1 Drosophila grimshawi
1 Drosophila buzzatii
1 Diurodrilus subterraneus
1 Dissostichus mawsoni
1 Discoplastis spathirhyncha
1 Dipsacus sativus
1 Diphetor sp. EP127
1 Dioscorea prazeri
1 Dillwynella sp. SW-2012-1
1 Didymosphaeria enalia
1 Didymogenes sp. V11
1 Dictyota intermedia
1 Dictyostelium purpureum
1 Dictyostelium giganteum
1 Dichogaster sp. Ga5_2
1 Diatrypasimilis australiensis
1 Diaeretiella rapae
1 Dexiogyia corticina
1 Desulfovibrio vulgaris
1 Desulfovibrio magneticus
1 Desulfotomaculum gibsoniae
1 Desulfomonile tiedjei
1 Desulfobacca acetoxidans
1 Dermacoccus sp. MT3
1 Dermacentor andersoni
1 Dendrothele nivosa
1 Dendrobium catenatum
1 Demodex brevis
1 Delftia sp. Cs1-4
1 Degenia velebitica
1 Dechloromonas aromatica
1 Debaryomyces subglobosus
1 Debaryomyces sp. UFMGCB L46
1 Debaryomyces sp. SZ8Y9
1 Debaryomyces sp. enrichment culture clone MPSR02
1 Debaryomyces sp. AA-Y29
1 Debaryomyces mycophilus
1 Dasypus novemcinctus
1 Daphnia pulicaria
1 Dactylopterus volitans
1 Dactylopodola typhle
1 Cystomastax sp. BJS-2011
1 Cystofilobasidium infirmominiatum
1 Cyperus rotundus
1 Cynoscion parvipinnis
1 Cymodocea serrulata
1 Cymbidium goeringii
1 Cymbella subturgidula
1 Cylindrotheca closterium
1 Cylindrostoma monotrochum
1 Cylindroleberididae sp. J57075
1 Cyclotella sp. WC03_2
1 Cyclopidae sp. JMM-2003
1 Cyclobacterium marinum
1 Cycas revoluta
1 Cyberlindnera rhodanensis
1 Cyanothece sp. PCC 8802
1 Cyanothece sp. ATCC 51142
1 Cuspidaria cuspidata
1 Cupriavidus necator
1 Culex eduardoi
1 Cryptosporidium parvum
1 Cryptops typhloporus
1 Cryptops hortensis
1 Cryptomonas paramecium
1 Cryptococcus wieringae
1 Cryptococcus sp. UFMG-AFM137
1 Cryptococcus sp. TSN-649
1 Cryptococcus sp. TP-Snow-Y156
1 Cryptococcus sp. TGP907AX-Y25
1 Cryptococcus sp. F1
1 Cryptococcus sp. 2 MG34
1 Cryptococcus podzolicus
1 Cryptococcus gattii
1 Cryptococcus frias
1 Cryptococcus allantoinivorans
1 Crossodactylus schmidti
1 Crocuta crocuta
1 Croceibacter atlanticus
1 Crinitella coheri
1 Crinipellis sp. RV.PR98/75
1 Criconema warrenense
1 Cricetulus griseus
1 Cribraria argillacea
1 Craterostigmus tasmanianus
1 Crassostrea corteziensis
1 Crassitegula imitans
1 Crasiella sp. JP-2011
1 Coxiella burnetii
1 Cosmoglyphus sp. AD702
1 Cosmochthonius lanatus
1 Coscinodiscus jonesianus
1 Corynebacterium sp. canine oral taxon 423
1 Corynebacterium maris
1 Corynebacterium humireducens
1 Corynebacterium halotolerans
1 Corynebacterium genitalium
1 Corynebacterium falsenii
1 Corynebacterium callunae
1 Corynebacterium atypicum
1 Corbicula fluminea
1 Corallochytrium limacisporum
1 Coprinopsis cinerea
1 Coomansus gerlachei
1 Conorete pourtalesi
1 Conioscypha sp. ILL 41202
1 Conidiobolus nanodes
1 Condylura cristata
1 Condyloderes sp. MVS2014b
1 Condyloderes sp. MVS2014a
1 Compsoneuria sp. 3 LV-2012
1 Colostethus sp. Brownsberg
1 Colostethus fraterdanieli
1 Colletotrichum fioriniae
1 Collema rugosum
1 Collema complanatum
1 Codonopsis pilosula
1 Clutia pulchella
1 Clostridium sp. enrichment culture clone 7-25
1 Clostridium sp. BNL1100
1 Clostridium septicum
1 Clostridium kluyveri
1 Cloning vector M13tsp3
1 Cloning vector FNG-1
1 Cloeosiphon aspergillus
1 Cleome spinosa
1 Clavulina effusa
1 Clavibacter sp. NW-2013-S1
1 Clavibacter sp. F291
1 Clavaria falcata
1 Clathrina clathrus
1 Clarias pachynema
1 Clarias batrachus
1 Cladosporium herbarum
1 Cladosporium cladosporioides
1 Cladochytrium replicatum
1 Citrus sinensis
1 Citeromyces siamensis
1 Citeromyces nyonsensis
1 Ciona intestinalis
1 Cicada barbara
1 Chytridiales sp. JEL187
1 Chthoniobacter flavus
1 Chrysops coquilletti
1 Chrysochromulina sp. NIES-1333
1 Chryseobacterium sp. StRB126
1 Chrysemys sp. JM-2004
1 Chromerida sp. RM11
1 Chloroflexus aurantiacus
1 Chlorobium chlorochromatii
1 Chlorella vulgaris
1 Chlamydomonas reinhardtii
1 Chinchilla lanigera
1 Chelicerca davisi
1 Chasmocephalon acheron
1 Charadrius semipalmatus
1 Characeae environmental sample
1 Channa punctata
1 Channa marulius
1 Channallabes sanghaensis
1 Chaetothyriales sp. M-Cre1
1 Chaetomium thermophilum
1 Ceuthomantis smaragdinus
1 Cerithideopsis scalariformis
1 Ceriagrion nipponicum
1 Ceratomyxa sp. 4 IF-2014
1 Cephenemyia phobifer
1 Cephalodiscus hodgsoni
1 Cephalodiscus gracilis
1 Centrocestus formosanus
1 Centrocardita aculeata
1 Cellvibrio japonicus
1 Cellulosilyticum lentocellum
1 Cellulophaga baltica
1 Cellulomonas sp. ISOM256_OTU4438
1 Cellulomonas flavigena
1 Cavia porcellus
1 Caulobacter sp. NR 3-05
1 Caudatella hystrix
1 Catenulispora acidiphila
1 Catapyrenium daedaleum
1 Carnobacterium sp. WN1359
1 Carnobacterium maltaromaticum
1 Carios fonsecai
1 Carinoma sp. SA-2011
1 Cardiobacterium hominis
1 Carassius gibelio
1 Capsella rubella
1 Capsaspora owczarzaki
1 Caprimulgus carolinensis
1 Capra hircus
1 Capnocytophaga sp. oral taxon A48
1 Canthocalanus pauper
1 Cantharidae sp. UPOL RK0199
1 Candidatus Symbiobacter mobilis
1 Candidatus Desulforudis audaxviator
1 Candidatus Bartonella rudakovii
1 Candida sp. ZIM 2471
1 Candida sp. RY1
1 Candida sp. NRRL YB-2097
1 Candida gotoi
1 Candida cylindracea
1 Candida auringiensis
1 Candida albicans
1 Candida alai
1 Candida abiesophila
1 Candacia simplex
1 Cananga odorata
1 Campylocentrus sp. NYSM 95-05-12-52
1 Campecopea hirsuta
1 Camisia segnis
1 Calothrix parietina
1 Calocarides chani
1 Calluella yunnanensis
1 Callogorgia americana
1 Callistochiton antiquus
1 Cafeteria cf. marsupialis
1 Caenorhabditis briggsae
1 Caedibacter caryophilus
1 Burkholderia sp. RPE67
1 Burkholderia sp. BL126
1 Burkholderia rhizoxinica
1 Burkholderia phymatum
1 Burkholderia phenoliruptrix
1 Burkholderia oklahomensis
1 Burkholderia mallei
1 Burkholderia cenocepacia
1 Bunonema reticulatum
1 Bryum barnesii
1 Bryaxis curtisii
1 Brucella melitensis
1 Brindalus porcicollis
1 Brevundimonas sp. GZUCCHD13
1 Brevinucula verrillii
1 Brevicellicium exile
1 Brassica rapa
1 Bradyrhizobium sp. S23321
1 Bradyrhizobium sp. ORS 278
1 Bradyrhizobium sp. Ellin136
1 Bradyrhizobium sp. crg7
1 Bradyrhizobium sp. AH6
1 Bradyrhizobiaceae bacterium SG-6C
1 Bracteacoccus sp. BC2-1
1 Brachyspira murdochii
1 Brachyspira innocens
1 Brachyalara straminea
1 Brachidontes purpuratus
1 Botrytis cinerea
1 Bothus lunatus
1 Bordetella pertussis
1 Bordetella avium
1 Bombyx mori
1 Bombina orientalis
1 Bolbocaffer sp. BMNH 793035
1 Blattella germanica
1 Blastomyces dermatitidis
1 Bipolaris zeicola
1 Bilia japonica
1 Bifidobacterium longum
1 Beutenbergia cavernae
1 Betta pi
1 Besnoitia besnoiti
1 Belliella baltica
1 Beauveria bassiana
1 Bdellovibrio sp. SD2GS
1 Bayerotrochus midas
1 Batillaria multiformis
1 Bathysciola ovata
1 Bathysciola obermaieri
1 Bathysa australis
1 Bathypathes patula
1 Basterotia sp. GOTO_38
1 Basidiomycota sp. A25M033
1 Bartonella tribocorum
1 Ballarra longipalpus
1 Balaenoptera acutorostrata
1 Bacteroides vulgatus
1 Bacteroides ovatus
1 Bacteroides helcogenes
1 bacterium WM06i_A1D
1 bacterium NLAE-zl-G215
1 bacterium MS-AsIII-24
1 bacterium L07
1 bacterium enrichment culture clone ts0211R
1 bacterium enrichment culture clone A1
1 bacterium EBAD62
1 bacterium EBAD30
1 bacterium E1-107
1 bacterium CPTAC68
1 bacterium 170_xplvp340
1 bacterium 130_xplvp347
1 bacterium 08-L049658-122-015-H01
1 Bacillus sp. UST050418-547
1 Bacillus sp. OxB-1
1 Bacillus sp. B3072
1 Bacillus sp. 1NLA3E
1 Bacillus qingdaonensis
1 Bacillus pseudomycoides
1 Bacillus mycoides
1 Bacillus flexus
1 Bacanius globulinus
1 Babesia bigemina
1 Azospira oryzae
1 Austroperla cyrene
1 Austrobilharzia variglandis
1 Australiorylon sp. JAR-2007
1 Augophyllum wysorii
1 Augophyllum kentingii
1 Atatina sp. MPL-2014
1 Asticcacaulis excentricus
1 Asthenosoma owstoni
1 Aspromonas sp. UK-29
1 Aspergillus terreus
1 Aspergillus penicillioides
1 Aspergillus nidulans
1 Aspergillus flavus
1 Asiraca clavicornis
1 Ascosphaera atra
1 Ascomycota sp. CCFEE 5323
1 Asaphis deflorata
1 Artioposthia sp. MR-2006
1 Arthroleptis variabilis
1 Arthrobacter tumbae
1 Arthrobacter sp. TP-Snow-C53
1 Arthrobacter sp. Rue61a
1 Arthrobacter sp. ROS
1 Arthrobacter sp. 83ND11
1 Arthrobacter chlorophenolicus
1 Arthrobacter aurescens
1 Arthonia mediella
1 Artedidraco shackletoni
1 Armillaria mellea
1 Argulus rhipidiophorus
1 Argulus bengalensis
[truncated: 93 more rows]

## Sheet: HepC
HepC-Minion
120 Escherichia coli
59 Enterobacteria phage HK630
48 Enterobacteria phage HK629
46 Cloning vector lambdaS2775
31 Enterobacteria phage lambda
8 uncultured bacterium
6 Hepatitis C virus
6 Acinetobacter baumannii
5 Acinetobacter guillouiae
4 Dendroctonus ponderosae
4 Cloning vector TLF97-3
3 synthetic construct
3 Salmonella enterica
3 Enterobacteria phage Sf101
3 Acinetobacter johnsonii
3 Acinetobacter calcoaceticus
2 uncultured eukaryote
2 Pseudomonas putida
2 Pseudomonas pseudoalcaligenes
2 Pantholops hodgsonii
2 Enterobacteria phage HK97
2 Enterobacteria phage f1
2 Caenorhabditis remanei
1 Weissella ceti
1 Variovorax paradoxus
1 uncultured Micrococcus sp.
1 uncultured gamma proteobacterium
1 uncultured Acinetobacter sp.
1 Triticum aestivum
1 Tor tor
1 Streptococcus dysgalactiae
1 Staphylococcus phage MCE-2014
1 Staphylococcus phage 6ec
1 Staphylococcus haemolyticus
1 Sphingobium chlorophenolicum
1 Segniliparus rotundus
1 Salmonella phage g341c
1 Rhodococcus opacus
1 Pseudomonas stutzeri
1 Pelosinus sp. UFO1
1 Parvicapsula petuniae
1 Pantoea sp. A-Sh-D-2-2
1 Mus musculus
1 Meyerozyma guilliermondii
1 Lipotes vexillifer
1 Kocuria rhizophila
1 Homo sapiens
1 Gossypium hirsutum
1 Enterococcus faecium
1 Enterobacteria phage HK633
1 Enterobacteria phage HK446
1 Cloning vector lambda EMBL3
1 Brugia timori
1 Ailia coila
1 Aeromonas veronii
1 Acinetobacter sp. NFM2
1 Acinetobacter sp. M131
1 Acinetobacter sp. 423D
1 Acinetobacter oleivorans
